# Supplementary material for: Gut Metagenome Reveals the Microbiome Signatures in Tibetan and Black Pigs
Source: Animals (Basel). 2025 Mar 6;15(5):753. doi: 10.3390/ani15050753 (PMC11899681; doi:10.3390/ani15050753)
Supplement: Supplementary file 1 [file animals-15-00753-s001.zip]

Archive with 2 entries (2 files):
- Supplementary material.pdf
- Supplementary tables.xlsx
