# Supplementary material for: Gut Metagenome Reveals the Microbiome Signatures in Tibetan and Black Pigs
Source: Animals (Basel). 2025 Mar 6;15(5):753. doi: 10.3390/ani15050753 (PMC11899681; doi:10.3390/ani15050753)
Supplement: Supplementary file 1 [file animals-15-00753-s001.zip › Supplementary tables.xlsx]

## Sheet: Table S1
Table S1 Black pig and Tibetan pig growth data
SampleID	Sample original name	Breed	Weight	Back fat	Daily weight gain
TP1	LQ1	TP	52.7	18	228.97
TP2	LQ2	TP	50.2	16	229.76
TP3	LQ3	TP	51.5	17	229.73
TP4	LQ4	TP	45.3	19	231.36
TP5	LQ5	TP	46.4	16	226.49
TP6	LQ6	TP	48.8	17	225.38
BP1	SN1	BP	89.3	13.8	565.63
BP2	SN2	BP	89.2	16.5	588.77
BP3	SN3	BP	93.3	16.6	612.08
BP4	SN4	BP	90.1	16.2	549.1
BP5	SN5	BP	91	15.9	601.57
BP6	SN6	BP	89.2	13	576.52

## Sheet: Table S2
Table S2 Sequencing data information for each individual
Sample Name	Group	Tissue	Breed	Clean Reads	Clean Base (Gb)	Read Length	Q20(%)	Q30(%)	GC(%)	Reads after filtering hosts	Base after filtering hosts(GB)
LQ1_cecumco_2A	TP	Cecum	Tibetan pig	40221841	12.0666	PE150	98.6	94.93	44.22	38599424	5.71465
LQ1_colonco_2A	TP	Colon	Tibetan pig	40156839	12.0471	PE150	98.5	94.55	44.64	38450296	5.68502
LQ1_jejuco_2A	TP	Jejunum	Tibetan pig	40215407	12.0646	PE150	98.41	94.51	42.42	38510480	5.6833
LQ1_rectco_2A	TP	Rectum	Tibetan pig	40154216	12.0463	PE150	98.55	94.75	44.31	38483283	5.69463
LQ1_stomco_2A	TP	Stomach	Tibetan pig	40119091	12.0357	PE150	98.72	95.28	41.93	38381951	5.6932
LQ2_cecumco_2A	TP	Cecum	Tibetan pig	40099748	12.0299	PE150	98.8	95.69	41.8	38725723	5.74654
LQ2_colonco_2A	TP	Colon	Tibetan pig	40181790	12.0545	PE150	98.62	95.03	45.05	38682918	5.72643
LQ2_jejuco_2A	TP	Jejunum	Tibetan pig	40159137	12.0477	PE150	98.41	94.48	42.17	38449937	5.6756
LQ2_rectco_2A	TP	Rectum	Tibetan pig	40193696	12.0581	PE150	98.39	94.18	45.17	38396719	5.67031
LQ2_stomco_2A	TP	Stomach	Tibetan pig	40137523	12.0413	PE150	98.6	95.03	41.05	38596226	5.71307
LQ3_cecumco_2A	TP	Cecum	Tibetan pig	40196071	12.0588	PE150	98.44	94.4	45.07	38546510	5.69714
LQ3_colonco_2A	TP	Colon	Tibetan pig	40019084	12.0057	PE150	98.77	95.53	42.83	38507125	5.71173
LQ3_jejuco_2A	TP	Jejunum	Tibetan pig	40208025	12.0624	PE150	98.41	94.48	42.3	38439038	5.67299
LQ3_rectco_2A	TP	Rectum	Tibetan pig	40235742	12.0707	PE150	98.69	95.28	42.57	38812314	5.75164
LQ3_stomco_2A	TP	Stomach	Tibetan pig	40100946	12.0303	PE150	98.31	94.01	46.07	38261746	5.64351
LQ4_cecumco_2A	TP	Cecum	Tibetan pig	40159925	12.048	PE150	98.31	93.9	44.11	38236067	5.64013
LQ4_colonco_2A	TP	Colon	Tibetan pig	40149807	12.0449	PE150	98.51	94.86	40.23	38489838	5.7008
LQ4_jejuco_2A	TP	Jejunum	Tibetan pig	40140101	12.042	PE150	98.54	95.1	45.62	38714908	5.72274
LQ4_rectco_2A	TP	Rectum	Tibetan pig	40180039	12.054	PE150	98.53	94.93	41.94	38522494	5.70911
LQ4_stomco_2A	TP	Stomach	Tibetan pig	40191723	12.0575	PE150	98.47	94.52	41.2	38454917	5.6836
LQ5_cecumco_2A	TP	Cecum	Tibetan pig	40263447	12.079	PE150	97.79	92.35	45.69	37714209	5.53971
LQ5_colonco_2A	TP	Colon	Tibetan pig	40208105	12.0624	PE150	98.18	93.67	43.88	38134558	5.62808
LQ5_jejuco_2A	TP	Jejunum	Tibetan pig	40079226	12.0238	PE150	98.35	94.51	43.15	38379145	5.66911
LQ5_rectco_2A	TP	Rectum	Tibetan pig	40079146	12.0237	PE150	98.34	94.27	40.64	38229884	5.65151
LQ5_stomco_2A	TP	Stomach	Tibetan pig	40051472	12.0154	PE150	98.07	93.38	46.92	37987945	5.59712
LQ6_cecumco_2A	TP	Cecum	Tibetan pig	40224811	12.0674	PE150	97.98	93	43.94	2.47123e+07	3.6345
LQ6_colonco_2A	TP	Colon	Tibetan pig	40116567	12.035	PE150	98.33	94.19	44.32	24422610	3.60829
LQ6_jejuco_2B	TP	Jejunum	Tibetan pig	40021151	12.0063	PE150	98.13	93.57	37.74	2.45519e+07	3.61192
LQ6_rectco_2A	TP	Rectum	Tibetan pig	40275726	12.0827	PE150	97.9	92.76	43.78	23746137	3.48782
LQ6_stomco_2A	TP	Stomach	Tibetan pig	40099979	12.03	PE150	98.1	93.47	43.5	23941437	3.52583
SN1_cecumco_2A	BP	Cecum	Scihuan black pig	40156948	12.0471	PE150	98	93.07	43.96	22924978	3.37236
SN1_stomco_2A	BP	Stomach	Scihuan black pig	40132787	12.0398	PE150	98.51	95.1	42.76	22833287	3.37871
SN2_cecumco_2A	BP	Cecum	Scihuan black pig	40176773	12.053	PE150	97.9	92.69	44.7	37759688	5.55405
SN2_colonco_2A	BP	Colon	Scihuan black pig	40117015	12.0351	PE150	98.54	95.11	43.89	38513410	5.70303
SN2_jejuco_2A	BP	Jejunum	Scihuan black pig	40086846	12.0261	PE150	98.14	93.72	42.3	38043322	5.6074
SN2_rectco_2A	BP	Rectum	Scihuan black pig	40192112	12.0576	PE150	97.64	92.02	42.74	37513781	5.49518
SN2_stomco_2B	BP	Stomach	Scihuan black pig	40227646	12.0683	PE150	98.19	93.82	42.9	38277201	5.64957
SN3_cecumco_2A	BP	Cecum	Scihuan black pig	40237370	12.0712	PE150	98.13	93.59	45.65	38071619	5.61408
SN3_colonco_2A	BP	Colon	Scihuan black pig	40220675	12.0662	PE150	97.94	92.95	44.43	37978149	5.58669
SN3_jejuco_2A	BP	Jejunum	Scihuan black pig	40147794	12.0443	PE150	98.08	93.61	42.55	37929151	5.5867
SN3_rectco_2A	BP	Rectum	Scihuan black pig	40050118	12.015	PE150	98.15	93.72	44.51	37998207	5.60369
SN3_stomco_2A	BP	Stomach	Scihuan black pig	40112958	12.0339	PE150	97.98	93.26	42.01	37910774	5.57824
SN4_cecumco_2A	BP	Cecum	Scihuan black pig	40156045	12.0468	PE150	98.64	95.46	45.04	38717594	5.74029
SN4_colonco_2A	BP	Colon	Scihuan black pig	40104917	12.0315	PE150	98.13	93.6	44.44	37965973	5.59709
SN4_jejuco_2A	BP	Jejunum	Scihuan black pig	40164333	12.0493	PE150	97.94	93.15	42.46	37840175	5.56263
SN4_rectco_2A	BP	Rectum	Scihuan black pig	40108884	12.0327	PE150	98.08	93.36	42.38	37943433	5.59074
SN4_stomco_2A	BP	Stomach	Scihuan black pig	40254488	12.0763	PE150	98.17	93.85	42.26	38244717	5.63938
SN5_cecumco_2A	BP	Cecum	Scihuan black pig	34864244	10.4593	PE150	97.94	92.89	44	32724156	4.81356
SN5_colonco_2A	BP	Colon	Scihuan black pig	40217058	12.0651	PE150	97.85	92.67	43.6	37749225	5.54662
SN5_jejuco_2A	BP	Jejunum	Scihuan black pig	40141104	12.0423	PE150	97.97	93.19	41.95	3.09318e+07	4.54615
SN5_rectco_2A	BP	Rectum	Scihuan black pig	40158376	12.0475	PE150	97.84	92.69	42.98	3.09031e+07	4.5351
SN5_stomco_2A	BP	Stomach	Scihuan black pig	40104417	12.0313	PE150	98.06	93.59	43.25	29942870	4.41309
SN6_cecumco_2A	BP	Cecum	Scihuan black pig	40154801	12.0464	PE150	98.72	95.75	44.72	3.00156e+07	4.45656
SN6_colonco_2A	BP	Colon	Scihuan black pig	40260775	12.0782	PE150	97.61	92.09	43.95	2.96266e+07	4.33886
SN6_jejuco_2B	BP	Jejunum	Scihuan black pig	40090809	12.0272	PE150	97.61	91.84	37.31	2.88636e+07	4.21756
SN6_rectco_2A	BP	Rectum	Scihuan black pig	40221575	12.0665	PE150	97.5	91.69	43.38	2.74011e+07	3.99011
SN6_stomco_3A	BP	Stomach	Scihuan black pig	40169838	12.051	PE150	98.38	94.3	41.65	38094093	5.62842
Mean	-	-	-	4.00644e+07	12.0193	PE151	98.2349	93.9191	43.2286	3.53474e+07	5.21466

## Sheet: Table S3
Table S3 Top 5 relative abundance at each level
Tax	Level	Relative Abundance
Others1	phylum	0.119058
Bacillota	phylum	0.490857
Bacteroidota	phylum	0.235997
Pseudomonadota	phylum	0.104114
Uroviricota	phylum	0.0274547
Spirochaetota	phylum	0.0225193
Others2	class	0.232275
Clostridia	class	0.26238
Bacteroidia	class	0.229064
Bacilli	class	0.145475
Gammaproteobacteria	class	0.094586
Negativicutes	class	0.0362194
Others3	order	0.385006
Bacteroidales	order	0.222421
Lactobacillales	order	0.128113
Eubacteriales	order	0.0936767
Peptostreptococcales	order	0.0892453
Enterobacterales	order	0.0815385
Others4	family	0.523822
Prevotellaceae	family	0.150354
Lactobacillaceae	family	0.106547
Peptostreptococcaceae	family	0.0884995
Enterobacteriaceae	family	0.0771892
Lachnospiraceae	family	0.0535883
Others5	genus	0.718312
Lactobacillus	genus	0.0872755
Clostridioides	genus	0.084749
Prevotella	genus	0.055715
Segatella	genus	0.0290018
Clostridium	genus	0.024947
Others6	species	0.835042
Clostridioides difficile	species	0.0847461
Segatella copri	species	0.0215158
Caudoviricetes sp.	species	0.0213709
Escherichia coli	species	0.0203724
Lactobacillus amylovorus	species	0.0169525

## Sheet: Table S4
	Table S4 Different KEGG corresponding microbiome information
s	KO_Pathway_level3	KO_IDs	Gene_ID	k	p	c	o	f	g	Query_id	Subject_id	KO_Pathway_level1	KO_Pathway_level2	KO_EC	Module	KO_name	Pathway_Name	Breed	gut
s__Acinetobacter baumannii	ko04115	K08738	LQ1_Jejunum_2A_1618470	k__Bacteria	p__Pseudomonadota	c__Gammaproteobacteria	o__Moraxellales	f__Moraxellaceae	g__Acinetobacter	LQ1_Jejunum_2A_1618470	bbub:102391189	Cellular Processes	Cellular Processes; Cell growth and death	-	-	CYC	Cellular Processes; Cell growth and death; p53 signaling pathway	TP	Jejunum
s__Acinetobacter baumannii	ko04210	K08738	LQ1_Jejunum_2A_1618470	k__Bacteria	p__Pseudomonadota	c__Gammaproteobacteria	o__Moraxellales	f__Moraxellaceae	g__Acinetobacter	LQ1_Jejunum_2A_1618470	bbub:102391189	Cellular Processes	Cellular Processes; Cell growth and death	-	-	CYC	Cellular Processes; Cell growth and death; Apoptosis	TP	Jejunum
s__Acinetobacter baumannii	ko04214	K08738	LQ1_Jejunum_2A_1618470	k__Bacteria	p__Pseudomonadota	c__Gammaproteobacteria	o__Moraxellales	f__Moraxellaceae	g__Acinetobacter	LQ1_Jejunum_2A_1618470	bbub:102391189	Cellular Processes	Cellular Processes; Cell growth and death	-	-	CYC	Cellular Processes; Cell growth and death; Apoptosis - fly	TP	Jejunum
s__Acinetobacter baumannii	ko04215	K08738	LQ1_Jejunum_2A_1618470	k__Bacteria	p__Pseudomonadota	c__Gammaproteobacteria	o__Moraxellales	f__Moraxellaceae	g__Acinetobacter	LQ1_Jejunum_2A_1618470	bbub:102391189	Cellular Processes	Cellular Processes; Cell growth and death	-	-	CYC	Cellular Processes; Cell growth and death; Apoptosis - multiple species	TP	Jejunum
s__Blautia sp.	ko04216	K01897	LQ1_Rectum_2A_1487559	k__Bacteria	p__Bacillota	c__Clostridia	o__Lachnospirales	f__Lachnospiraceae	g__Blautia	LQ1_Rectum_2A_1487559	rto:RTO_30500	Cellular Processes	Cellular Processes; Cell growth and death	6.2.1.3	M00086	ACSL, fadD	Cellular Processes; Cell growth and death; Ferroptosis	TP	Rectum
s__Caudoviricetes sp.	ko04216	K01897	LQ1_Colon_2A_917326	k__Viruses	p__Uroviricota	c__Caudoviricetes	o__Unclassified	f__Unclassified	g__Unclassified	LQ1_Colon_2A_917326	ccl:Clocl_3396	Cellular Processes	Cellular Processes; Cell growth and death	6.2.1.3	M00086	ACSL, fadD	Cellular Processes; Cell growth and death; Ferroptosis	TP	Colon
s__Caudoviricetes sp.	ko04217	K00688	LQ1_Colon_2A_170321	k__Viruses	p__Uroviricota	c__Caudoviricetes	o__Unclassified	f__Unclassified	g__Unclassified	LQ1_Colon_2A_170321	ert:EUR_27100	Cellular Processes	Cellular Processes; Cell growth and death	2.4.1.1	M00855	PYG, glgP	Cellular Processes; Cell growth and death; Necroptosis	TP	Colon
s__Clostridia bacterium	ko04216	K00657	LQ2_Cecum_2A_210095	k__Bacteria	p__Bacillota	c__Clostridia	o__Unclassified	f__Unclassified	g__Unclassified	LQ2_Cecum_2A_210095	carg:RSJ17_06815	Cellular Processes	Cellular Processes; Cell growth and death	2.3.1.57	M00135	speG, SAT	Cellular Processes; Cell growth and death; Ferroptosis	TP	Cecum
s__Clostridia bacterium	ko04217	K01915|K00688	LQ1_Rectum_2A_263208	k__Bacteria	p__Bacillota	c__Clostridia	o__Unclassified	f__Unclassified	g__Unclassified	LQ1_Rectum_2A_263208	ibr:NQ514_07190	Cellular Processes	Cellular Processes; Cell growth and death	6.3.1.2	-	glnA, GLUL	Cellular Processes; Cell growth and death; Necroptosis	TP	Rectum
s__Clostridiales bacterium	ko04216	K01897	LQ1_Cecum_2A_1288748	k__Bacteria	p__Bacillota	c__Clostridia	o__Eubacteriales	f__Unclassified	g__Unclassified	LQ1_Cecum_2A_1288748	bpro:PMF13cell1_02380	Cellular Processes	Cellular Processes; Cell growth and death	6.2.1.3	M00086	ACSL, fadD	Cellular Processes; Cell growth and death; Ferroptosis	TP	Cecum
s__Clostridiales bacterium	ko04217	K01915|K00688	LQ1_Colon_2A_957283	k__Bacteria	p__Bacillota	c__Clostridia	o__Eubacteriales	f__Unclassified	g__Unclassified	LQ1_Colon_2A_957283	sman:C12CBH8_20690	Cellular Processes	Cellular Processes; Cell growth and death	6.3.1.2	-	glnA, GLUL	Cellular Processes; Cell growth and death; Necroptosis	TP	Colon
s__Clostridium sp.	ko04216	K01897	LQ1_Cecum_2A_104129	k__Bacteria	p__Bacillota	c__Clostridia	o__Eubacteriales	f__Clostridiaceae	g__Clostridium	LQ1_Cecum_2A_104129	pxv:FXF36_08030	Cellular Processes	Cellular Processes; Cell growth and death	6.2.1.3	M00086	ACSL, fadD	Cellular Processes; Cell growth and death; Ferroptosis	TP	Cecum
s__Clostridium sp.	ko04217	K00688	LQ2_Cecum_2A_529639	k__Bacteria	p__Bacillota	c__Clostridia	o__Eubacteriales	f__Clostridiaceae	g__Clostridium	LQ2_Cecum_2A_529639	cth:Cthe_0357	Cellular Processes	Cellular Processes; Cell growth and death	2.4.1.1	M00855	PYG, glgP	Cellular Processes; Cell growth and death; Necroptosis	TP	Cecum
s__Clostridium sp. CAG:1193	ko04216	K01897	LQ2_Cecum_2A_302050	k__Bacteria	p__Bacillota	c__Clostridia	o__Eubacteriales	f__Clostridiaceae	g__Clostridium	LQ2_Cecum_2A_302050	vcop:MM50RIKEN_16370	Cellular Processes	Cellular Processes; Cell growth and death	6.2.1.3	M00086	ACSL, fadD	Cellular Processes; Cell growth and death; Ferroptosis	TP	Cecum
s__Clostridium sp. CAG:914	ko04216	K01897	LQ2_Colon_2A_212790	k__Bacteria	p__Bacillota	c__Clostridia	o__Eubacteriales	f__Clostridiaceae	g__Clostridium	LQ2_Colon_2A_212790	vcop:MM50RIKEN_16370	Cellular Processes	Cellular Processes; Cell growth and death	6.2.1.3	M00086	ACSL, fadD	Cellular Processes; Cell growth and death; Ferroptosis	TP	Colon
s__Dysosmobacter sp.	ko04113	K01768	LQ1_Cecum_2A_1326157	k__Bacteria	p__Bacillota	c__Clostridia	o__Eubacteriales	f__Oscillospiraceae	g__Dysosmobacter	LQ1_Cecum_2A_1326157	mfor:NQ534_13110	Cellular Processes	Cellular Processes; Cell growth and death	4.6.1.1	-	E4.6.1.1	Cellular Processes; Cell growth and death; Meiosis - yeast	TP	Cecum
s__Dysosmobacter sp.	ko04217	K01915|K00688	LQ1_Cecum_2A_111550	k__Bacteria	p__Bacillota	c__Clostridia	o__Eubacteriales	f__Oscillospiraceae	g__Dysosmobacter	LQ1_Cecum_2A_111550	blau:DQQ01_08920	Cellular Processes	Cellular Processes; Cell growth and death	6.3.1.2	-	glnA, GLUL	Cellular Processes; Cell growth and death; Necroptosis	TP	Cecum
s__Evtepia sp.	ko04216	K01897	LQ1_Rectum_2A_265921	k__Bacteria	p__Bacillota	c__Clostridia	o__Eubacteriales	f__Unclassified	g__Evtepia	LQ1_Rectum_2A_265921	ehl:EHLA_1067	Cellular Processes	Cellular Processes; Cell growth and death	6.2.1.3	M00086	ACSL, fadD	Cellular Processes; Cell growth and death; Ferroptosis	TP	Rectum
s__Evtepia sp.	ko04217	K01915	LQ1_Rectum_2A_517877	k__Bacteria	p__Bacillota	c__Clostridia	o__Eubacteriales	f__Unclassified	g__Evtepia	LQ1_Rectum_2A_517877	qdo:H9Q78_07805	Cellular Processes	Cellular Processes; Cell growth and death	6.3.1.2	-	glnA, GLUL	Cellular Processes; Cell growth and death; Necroptosis	TP	Rectum
s__Faecalicatena contorta	ko04113	K01768	LQ2_Cecum_2A_211298	k__Bacteria	p__Bacillota	c__Clostridia	o__Lachnospirales	f__Lachnospiraceae	g__Faecalicatena	LQ2_Cecum_2A_211298	dlo:K5I24_04285	Cellular Processes	Cellular Processes; Cell growth and death	4.6.1.1	-	E4.6.1.1	Cellular Processes; Cell growth and death; Meiosis - yeast	TP	Cecum
s__Faecalicatena contorta	ko04217	K01915|K00688	LQ1_Cecum_2A_713387	k__Bacteria	p__Bacillota	c__Clostridia	o__Lachnospirales	f__Lachnospiraceae	g__Faecalicatena	LQ1_Cecum_2A_713387	dlo:K5I24_14060	Cellular Processes	Cellular Processes; Cell growth and death	6.3.1.2	-	glnA, GLUL	Cellular Processes; Cell growth and death; Necroptosis	TP	Cecum
s__Firmicutes bacterium CAG:137	ko04216	K01897	LQ1_Cecum_2A_133997	k__Bacteria	p__Bacillota	c__Unclassified	o__Unclassified	f__Unclassified	g__Unclassified	LQ1_Cecum_2A_133997	vcop:MM50RIKEN_16370	Cellular Processes	Cellular Processes; Cell growth and death	6.2.1.3	M00086	ACSL, fadD	Cellular Processes; Cell growth and death; Ferroptosis	TP	Cecum
s__Firmicutes bacterium CAG:137	ko04217	K01915	LQ1_Cecum_2A_1098648	k__Bacteria	p__Bacillota	c__Unclassified	o__Unclassified	f__Unclassified	g__Unclassified	LQ1_Cecum_2A_1098648	obj:EIO64_15610	Cellular Processes	Cellular Processes; Cell growth and death	6.3.1.2	-	glnA, GLUL	Cellular Processes; Cell growth and death; Necroptosis	TP	Cecum
s__Firmicutes bacterium CAG:238	ko04216	K01897	LQ1_Rectum_2A_1096716	k__Bacteria	p__Bacillota	c__Unclassified	o__Unclassified	f__Unclassified	g__Unclassified	LQ1_Rectum_2A_1096716	etm:CE91St48_38670	Cellular Processes	Cellular Processes; Cell growth and death	6.2.1.3	M00086	ACSL, fadD	Cellular Processes; Cell growth and death; Ferroptosis	TP	Rectum
s__Firmicutes bacterium CAG:238	ko04217	K01915	LQ2_Cecum_2A_579243	k__Bacteria	p__Bacillota	c__Unclassified	o__Unclassified	f__Unclassified	g__Unclassified	LQ2_Cecum_2A_579243	amij:EQM06_12420	Cellular Processes	Cellular Processes; Cell growth and death	6.3.1.2	-	glnA, GLUL	Cellular Processes; Cell growth and death; Necroptosis	TP	Cecum
s__Firmicutes bacterium CAG:555	ko04216	K01897	LQ2_Cecum_2A_1213867	k__Bacteria	p__Bacillota	c__Unclassified	o__Unclassified	f__Unclassified	g__Unclassified	LQ2_Cecum_2A_1213867	fpa:FPR_02970	Cellular Processes	Cellular Processes; Cell growth and death	6.2.1.3	M00086	ACSL, fadD	Cellular Processes; Cell growth and death; Ferroptosis	TP	Cecum
s__Firmicutes bacterium CAG:555	ko04217	K01915	LQ2_Cecum_2A_1344148	k__Bacteria	p__Bacillota	c__Unclassified	o__Unclassified	f__Unclassified	g__Unclassified	LQ2_Cecum_2A_1344148	sman:C12CBH8_20690	Cellular Processes	Cellular Processes; Cell growth and death	6.3.1.2	-	glnA, GLUL	Cellular Processes; Cell growth and death; Necroptosis	TP	Cecum
s__Firmicutes bacterium CAG:882	ko04217	K00688	LQ2_Cecum_2A_799483	k__Bacteria	p__Bacillota	c__Unclassified	o__Unclassified	f__Unclassified	g__Unclassified	LQ2_Cecum_2A_799483	evn:NQ558_00240	Cellular Processes	Cellular Processes; Cell growth and death	2.4.1.1	M00855	PYG, glgP	Cellular Processes; Cell growth and death; Necroptosis	TP	Cecum
s__Fusibacillus kribbianus	ko04113	K01768	LQ1_Rectum_2A_458446	k__Bacteria	p__Bacillota	c__Clostridia	o__Lachnospirales	f__Lachnospiraceae	g__Fusibacillus	LQ1_Rectum_2A_458446	mfor:NQ534_13110	Cellular Processes	Cellular Processes; Cell growth and death	4.6.1.1	-	E4.6.1.1	Cellular Processes; Cell growth and death; Meiosis - yeast	TP	Rectum
s__Fusibacillus kribbianus	ko04216	K01897	LQ1_Rectum_2A_166167	k__Bacteria	p__Bacillota	c__Clostridia	o__Lachnospirales	f__Lachnospiraceae	g__Fusibacillus	LQ1_Rectum_2A_166167	vcop:MM50RIKEN_16370	Cellular Processes	Cellular Processes; Cell growth and death	6.2.1.3	M00086	ACSL, fadD	Cellular Processes; Cell growth and death; Ferroptosis	TP	Rectum
s__Fusibacillus kribbianus	ko04217	K01915|K00688	LQ2_Colon_2A_227047	k__Bacteria	p__Bacillota	c__Clostridia	o__Lachnospirales	f__Lachnospiraceae	g__Fusibacillus	LQ2_Colon_2A_227047	qdo:H9Q78_06375	Cellular Processes	Cellular Processes; Cell growth and death	6.3.1.2	-	glnA, GLUL	Cellular Processes; Cell growth and death; Necroptosis	TP	Colon
s__Gemmiger sp.	ko04216	K00657	LQ2_Colon_2A_1017822	k__Bacteria	p__Bacillota	c__Clostridia	o__Eubacteriales	f__Unclassified	g__Gemmiger	LQ2_Colon_2A_1017822	bfi:CIY_09660	Cellular Processes	Cellular Processes; Cell growth and death	2.3.1.57	M00135	speG, SAT	Cellular Processes; Cell growth and death; Ferroptosis	TP	Colon
s__Gemmiger sp.	ko04217	K01915|K00688	LQ1_Colon_2A_1305908	k__Bacteria	p__Bacillota	c__Clostridia	o__Eubacteriales	f__Unclassified	g__Gemmiger	LQ1_Colon_2A_1305908	fpra:CG447_00625	Cellular Processes	Cellular Processes; Cell growth and death	6.3.1.2	-	glnA, GLUL	Cellular Processes; Cell growth and death; Necroptosis	TP	Colon
s__Hallella absiana	ko04216	K00657	LQ1_Cecum_2A_1017181	k__Bacteria	p__Bacteroidota	c__Bacteroidia	o__Bacteroidales	f__Prevotellaceae	g__Hallella	LQ1_Cecum_2A_1017181	pbuc:LK429_08350	Cellular Processes	Cellular Processes; Cell growth and death	2.3.1.57	M00135	speG, SAT	Cellular Processes; Cell growth and death; Ferroptosis	TP	Cecum
s__Intestinibacter sp.	ko04217	K01915|K00688	LQ1_Rectum_2A_1437888	k__Bacteria	p__Bacillota	c__Clostridia	o__Peptostreptococcales	f__Peptostreptococcaceae	g__Intestinibacter	LQ1_Rectum_2A_1437888	ibr:NQ514_06885	Cellular Processes	Cellular Processes; Cell growth and death	6.3.1.2	-	glnA, GLUL	Cellular Processes; Cell growth and death; Necroptosis	TP	Rectum
s__Lachnospiraceae bacterium MD335	ko04216	K01897	LQ1_Cecum_2A_1182574	k__Bacteria	p__Bacillota	c__Clostridia	o__Lachnospirales	f__Lachnospiraceae	g__Unclassified	LQ1_Cecum_2A_1182574	rto:RTO_30500	Cellular Processes	Cellular Processes; Cell growth and death	6.2.1.3	M00086	ACSL, fadD	Cellular Processes; Cell growth and death; Ferroptosis	TP	Cecum
s__Lachnospiraceae bacterium MD335	ko04217	K00688	LQ1_Cecum_2A_1318370	k__Bacteria	p__Bacillota	c__Clostridia	o__Lachnospirales	f__Lachnospiraceae	g__Unclassified	LQ1_Cecum_2A_1318370	ssun:H9Q77_02015	Cellular Processes	Cellular Processes; Cell growth and death	2.4.1.1	M00855	PYG, glgP	Cellular Processes; Cell growth and death; Necroptosis	TP	Cecum
s__Lacrimispora saccharolytica	ko04113	K01768	LQ1_Cecum_2A_237037	k__Bacteria	p__Bacillota	c__Clostridia	o__Lachnospirales	f__Lachnospiraceae	g__Lacrimispora	LQ1_Cecum_2A_237037	cct:CC1_00930	Cellular Processes	Cellular Processes; Cell growth and death	4.6.1.1	-	E4.6.1.1	Cellular Processes; Cell growth and death; Meiosis - yeast	TP	Cecum
s__Lacrimispora saccharolytica	ko04217	K01915	LQ2_Cecum_2A_280911	k__Bacteria	p__Bacillota	c__Clostridia	o__Lachnospirales	f__Lachnospiraceae	g__Lacrimispora	LQ2_Cecum_2A_280911	ssun:H9Q77_03485	Cellular Processes	Cellular Processes; Cell growth and death	6.3.1.2	-	glnA, GLUL	Cellular Processes; Cell growth and death; Necroptosis	TP	Cecum
s__Lactobacillus johnsonii	ko04216	K00657	LQ1_Cecum_2A_508421	k__Bacteria	p__Bacillota	c__Bacilli	o__Lactobacillales	f__Lactobacillaceae	g__Lactobacillus	LQ1_Cecum_2A_508421	ljh:LJP_0938	Cellular Processes	Cellular Processes; Cell growth and death	2.3.1.57	M00135	speG, SAT	Cellular Processes; Cell growth and death; Ferroptosis	TP	Cecum
s__Mitsuokella multacida	ko04113	K01768	LQ1_Cecum_2A_936162	k__Bacteria	p__Bacillota	c__Negativicutes	o__Selenomonadales	f__Selenomonadaceae	g__Mitsuokella	LQ1_Cecum_2A_936162	luo:HHL09_03465	Cellular Processes	Cellular Processes; Cell growth and death	4.6.1.1	-	E4.6.1.1	Cellular Processes; Cell growth and death; Meiosis - yeast	TP	Cecum
s__Oscillibacter sp.	ko04217	K01915|K00688	LQ1_Rectum_2A_692433	k__Bacteria	p__Bacillota	c__Clostridia	o__Eubacteriales	f__Oscillospiraceae	g__Oscillibacter	LQ1_Rectum_2A_692433	obj:EIO64_15610	Cellular Processes	Cellular Processes; Cell growth and death	6.3.1.2	-	glnA, GLUL	Cellular Processes; Cell growth and death; Necroptosis	TP	Rectum
s__Oscillospiraceae bacterium	ko04216	K01897	LQ1_Rectum_2A_1126324	k__Bacteria	p__Bacillota	c__Clostridia	o__Eubacteriales	f__Oscillospiraceae	g__Unclassified	LQ1_Rectum_2A_1126324	hsc:HVS_02205	Cellular Processes	Cellular Processes; Cell growth and death	6.2.1.3	M00086	ACSL, fadD	Cellular Processes; Cell growth and death; Ferroptosis	TP	Rectum
s__Oscillospiraceae bacterium	ko04217	K01915|K00688	LQ1_Colon_2A_97573	k__Bacteria	p__Bacillota	c__Clostridia	o__Eubacteriales	f__Oscillospiraceae	g__Unclassified	LQ1_Colon_2A_97573	sman:C12CBH8_20690	Cellular Processes	Cellular Processes; Cell growth and death	6.3.1.2	-	glnA, GLUL	Cellular Processes; Cell growth and death; Necroptosis	TP	Colon
s__Palleniella intestinalis	ko04113	K01768	LQ1_Cecum_2A_1224871	k__Bacteria	p__Bacteroidota	c__Bacteroidia	o__Bacteroidales	f__Prevotellaceae	g__Palleniella	LQ1_Cecum_2A_1224871	phis:J5A62_00995	Cellular Processes	Cellular Processes; Cell growth and death	4.6.1.1	-	E4.6.1.1	Cellular Processes; Cell growth and death; Meiosis - yeast	TP	Cecum
s__Palleniella intestinalis	ko04216	K01897|K00657	LQ1_Cecum_2A_275575	k__Bacteria	p__Bacteroidota	c__Bacteroidia	o__Bacteroidales	f__Prevotellaceae	g__Palleniella	LQ1_Cecum_2A_275575	pdt:Prede_0119	Cellular Processes	Cellular Processes; Cell growth and death	6.2.1.3	M00086	ACSL, fadD	Cellular Processes; Cell growth and death; Ferroptosis	TP	Cecum
s__Phocaeicola dorei	ko04217	K01915	LQ1_Cecum_2A_1038431	k__Bacteria	p__Bacteroidota	c__Bacteroidia	o__Bacteroidales	f__Bacteroidaceae	g__Phocaeicola	LQ1_Cecum_2A_1038431	bvu:BVU_4001	Cellular Processes	Cellular Processes; Cell growth and death	6.3.1.2	-	glnA, GLUL	Cellular Processes; Cell growth and death; Necroptosis	TP	Cecum
s__Phocaeicola vulgatus	ko04216	K01897	LQ2_Cecum_2A_1133360	k__Bacteria	p__Bacteroidota	c__Bacteroidia	o__Bacteroidales	f__Bacteroidaceae	g__Phocaeicola	LQ2_Cecum_2A_1133360	bvu:BVU_3870	Cellular Processes	Cellular Processes; Cell growth and death	6.2.1.3	M00086	ACSL, fadD	Cellular Processes; Cell growth and death; Ferroptosis	TP	Cecum
s__Porphyromonadaceae bacterium	ko04113	K01768	LQ1_Cecum_2A_524485	k__Bacteria	p__Bacteroidota	c__Bacteroidia	o__Bacteroidales	f__Porphyromonadaceae	g__Unclassified	LQ1_Cecum_2A_524485	thyd:TTHT_1122	Cellular Processes	Cellular Processes; Cell growth and death	4.6.1.1	-	E4.6.1.1	Cellular Processes; Cell growth and death; Meiosis - yeast	TP	Cecum
s__Porphyromonadaceae bacterium	ko04216	K01897|K00657	LQ2_Colon_2A_1162079	k__Bacteria	p__Bacteroidota	c__Bacteroidia	o__Bacteroidales	f__Porphyromonadaceae	g__Unclassified	LQ2_Colon_2A_1162079	pary:A4V02_00125	Cellular Processes	Cellular Processes; Cell growth and death	6.2.1.3	M00086	ACSL, fadD	Cellular Processes; Cell growth and death; Ferroptosis	TP	Colon
s__Prevotella sp.	ko04216	K01897	LQ2_Colon_2A_253571	k__Bacteria	p__Bacteroidota	c__Bacteroidia	o__Bacteroidales	f__Prevotellaceae	g__Prevotella	LQ2_Colon_2A_253571	pru:PRU_1303	Cellular Processes	Cellular Processes; Cell growth and death	6.2.1.3	M00086	ACSL, fadD	Cellular Processes; Cell growth and death; Ferroptosis	TP	Colon
s__Prevotella sp. CAG:891	ko04216	K01897	LQ1_Cecum_2A_117451	k__Bacteria	p__Bacteroidota	c__Bacteroidia	o__Bacteroidales	f__Prevotellaceae	g__Prevotella	LQ1_Cecum_2A_117451	bvu:BVU_3870	Cellular Processes	Cellular Processes; Cell growth and death	6.2.1.3	M00086	ACSL, fadD	Cellular Processes; Cell growth and death; Ferroptosis	TP	Cecum
s__Pseudoflavonifractor phocaeensis	ko04216	K01897	LQ1_Cecum_2A_414874	k__Bacteria	p__Bacillota	c__Clostridia	o__Eubacteriales	f__Oscillospiraceae	g__Pseudoflavonifractor	LQ1_Cecum_2A_414874	whj:H9Q79_09860	Cellular Processes	Cellular Processes; Cell growth and death	6.2.1.3	M00086	ACSL, fadD	Cellular Processes; Cell growth and death; Ferroptosis	TP	Cecum
s__Pseudoflavonifractor phocaeensis	ko04217	K01915|K00688	LQ1_Colon_2A_296895	k__Bacteria	p__Bacillota	c__Clostridia	o__Eubacteriales	f__Oscillospiraceae	g__Pseudoflavonifractor	LQ1_Colon_2A_296895	lasa:L9O85_08450	Cellular Processes	Cellular Processes; Cell growth and death	6.3.1.2	-	glnA, GLUL	Cellular Processes; Cell growth and death; Necroptosis	TP	Colon
s__Ruminococcus sp. HUN007	ko04217	K01915|K00688	LQ2_Cecum_2A_146400	k__Bacteria	p__Bacillota	c__Clostridia	o__Eubacteriales	f__Oscillospiraceae	g__Ruminococcus	LQ2_Cecum_2A_146400	tbe:Trebr_0690	Cellular Processes	Cellular Processes; Cell growth and death	6.3.1.2	-	glnA, GLUL	Cellular Processes; Cell growth and death; Necroptosis	TP	Cecum
s__Sodaliphilus pleomorphus	ko04113	K01768	LQ1_Cecum_2A_1115658	k__Bacteria	p__Bacteroidota	c__Bacteroidia	o__Bacteroidales	f__Muribaculaceae	g__Sodaliphilus	LQ1_Cecum_2A_1115658	bvs:BARVI_02055	Cellular Processes	Cellular Processes; Cell growth and death	4.6.1.1	-	E4.6.1.1	Cellular Processes; Cell growth and death; Meiosis - yeast	TP	Cecum
s__Sodaliphilus pleomorphus	ko04216	K01897	LQ1_Cecum_2A_147598	k__Bacteria	p__Bacteroidota	c__Bacteroidia	o__Bacteroidales	f__Muribaculaceae	g__Sodaliphilus	LQ1_Cecum_2A_147598	bvs:BARVI_09235	Cellular Processes	Cellular Processes; Cell growth and death	6.2.1.3	M00086	ACSL, fadD	Cellular Processes; Cell growth and death; Ferroptosis	TP	Cecum
s__Terrisporobacter sp.	ko04216	K00657	LQ1_Colon_2A_875178	k__Bacteria	p__Bacillota	c__Clostridia	o__Peptostreptococcales	f__Peptostreptococcaceae	g__Terrisporobacter	LQ1_Colon_2A_875178	bfi:CIY_09660	Cellular Processes	Cellular Processes; Cell growth and death	2.3.1.57	M00135	speG, SAT	Cellular Processes; Cell growth and death; Ferroptosis	TP	Colon
s__Terrisporobacter sp.	ko04217	K00688	LQ1_Stomach_2A_34751	k__Bacteria	p__Bacillota	c__Clostridia	o__Peptostreptococcales	f__Peptostreptococcaceae	g__Terrisporobacter	LQ1_Stomach_2A_34751	ibr:NQ514_00405	Cellular Processes	Cellular Processes; Cell growth and death	2.4.1.1	M00855	PYG, glgP	Cellular Processes; Cell growth and death; Necroptosis	TP	Stomach
s__Treponema bryantii	ko04113	K01768	LQ1_Colon_2A_1210492	k__Bacteria	p__Spirochaetota	c__Spirochaetia	o__Spirochaetales	f__Treponemataceae	g__Treponema	LQ1_Colon_2A_1210492	tbe:Trebr_1490	Cellular Processes	Cellular Processes; Cell growth and death	4.6.1.1	-	E4.6.1.1	Cellular Processes; Cell growth and death; Meiosis - yeast	TP	Colon
s__Treponema bryantii	ko04216	K01897	LQ1_Cecum_2A_851519	k__Bacteria	p__Spirochaetota	c__Spirochaetia	o__Spirochaetales	f__Treponemataceae	g__Treponema	LQ1_Cecum_2A_851519	pxv:FXF36_08030	Cellular Processes	Cellular Processes; Cell growth and death	6.2.1.3	M00086	ACSL, fadD	Cellular Processes; Cell growth and death; Ferroptosis	TP	Cecum
s__Treponema porcinum	ko04217	K00688	LQ2_Cecum_2A_1052475	k__Bacteria	p__Spirochaetota	c__Spirochaetia	o__Spirochaetales	f__Treponemataceae	g__Treponema	LQ2_Cecum_2A_1052475	trc:DYE49_10150	Cellular Processes	Cellular Processes; Cell growth and death	2.4.1.1	M00855	PYG, glgP	Cellular Processes; Cell growth and death; Necroptosis	TP	Cecum
s__Treponema sp.	ko04113	K01768	LQ1_Cecum_2A_523604	k__Bacteria	p__Spirochaetota	c__Spirochaetia	o__Spirochaetales	f__Treponemataceae	g__Treponema	LQ1_Cecum_2A_523604	tsu:Tresu_1852	Cellular Processes	Cellular Processes; Cell growth and death	4.6.1.1	-	E4.6.1.1	Cellular Processes; Cell growth and death; Meiosis - yeast	TP	Cecum
s__Treponema sp.	ko04216	K01897	LQ1_Cecum_2A_330531	k__Bacteria	p__Spirochaetota	c__Spirochaetia	o__Spirochaetales	f__Treponemataceae	g__Treponema	LQ1_Cecum_2A_330531	tbe:Trebr_0972	Cellular Processes	Cellular Processes; Cell growth and death	6.2.1.3	M00086	ACSL, fadD	Cellular Processes; Cell growth and death; Ferroptosis	TP	Cecum
s__Treponema sp.	ko04217	K01915|K00688	LQ1_Cecum_2A_771252	k__Bacteria	p__Spirochaetota	c__Spirochaetia	o__Spirochaetales	f__Treponemataceae	g__Treponema	LQ1_Cecum_2A_771252	tper:IWA51_09990	Cellular Processes	Cellular Processes; Cell growth and death	6.3.1.2	-	glnA, GLUL	Cellular Processes; Cell growth and death; Necroptosis	TP	Cecum
s__Vescimonas sp.	ko04217	K01915	LQ1_Rectum_2A_199390	k__Bacteria	p__Bacillota	c__Clostridia	o__Eubacteriales	f__Oscillospiraceae	g__Vescimonas	LQ1_Rectum_2A_199390	blau:DQQ01_08940	Cellular Processes	Cellular Processes; Cell growth and death	6.3.1.2	-	glnA, GLUL	Cellular Processes; Cell growth and death; Necroptosis	TP	Rectum
s__Xylanibacter muris	ko04216	K01897	LQ1_Cecum_2A_312464	k__Bacteria	p__Bacteroidota	c__Bacteroidia	o__Bacteroidales	f__Prevotellaceae	g__Xylanibacter	LQ1_Cecum_2A_312464	pje:CRM71_09690	Cellular Processes	Cellular Processes; Cell growth and death	6.2.1.3	M00086	ACSL, fadD	Cellular Processes; Cell growth and death; Ferroptosis	TP	Cecum
s__Xylanibacter muris	ko04217	K00688	LQ2_Colon_2A_279888	k__Bacteria	p__Bacteroidota	c__Bacteroidia	o__Bacteroidales	f__Prevotellaceae	g__Xylanibacter	LQ2_Colon_2A_279888	dun:FDZ78_09540	Cellular Processes	Cellular Processes; Cell growth and death	2.4.1.1	M00855	PYG, glgP	Cellular Processes; Cell growth and death; Necroptosis	TP	Colon
s__Xylanibacter rodentium	ko04217	K00688	LQ1_Cecum_2A_1310670	k__Bacteria	p__Bacteroidota	c__Bacteroidia	o__Bacteroidales	f__Prevotellaceae	g__Xylanibacter	LQ1_Cecum_2A_1310670	dun:FDZ78_09540	Cellular Processes	Cellular Processes; Cell growth and death	2.4.1.1	M00855	PYG, glgP	Cellular Processes; Cell growth and death; Necroptosis	TP	Cecum
s__Xylanibacter ruminicola	ko04113	K01768	LQ1_Cecum_2A_996597	k__Bacteria	p__Bacteroidota	c__Bacteroidia	o__Bacteroidales	f__Prevotellaceae	g__Xylanibacter	LQ1_Cecum_2A_996597	pfus:ADJ77_00540	Cellular Processes	Cellular Processes; Cell growth and death	4.6.1.1	-	E4.6.1.1	Cellular Processes; Cell growth and death; Meiosis - yeast	TP	Cecum
s__uncultured Clostridium sp.	ko04216	K01897|K00657	LQ1_Cecum_2A_1042254	k__Bacteria	p__Bacillota	c__Clostridia	o__Eubacteriales	f__Clostridiaceae	g__Clostridium	LQ1_Cecum_2A_1042254	amic:Ami3637_09670	Cellular Processes	Cellular Processes; Cell growth and death	6.2.1.3	M00086	ACSL, fadD	Cellular Processes; Cell growth and death; Ferroptosis	TP	Cecum
s__uncultured Clostridium sp.	ko04217	K01915|K00688	LQ1_Cecum_2A_1032010	k__Bacteria	p__Bacillota	c__Clostridia	o__Eubacteriales	f__Clostridiaceae	g__Clostridium	LQ1_Cecum_2A_1032010	cnn:CNEO_3708	Cellular Processes	Cellular Processes; Cell growth and death	6.3.1.2	-	glnA, GLUL	Cellular Processes; Cell growth and death; Necroptosis	TP	Cecum
s__uncultured Dialister sp.	ko04216	K01897	LQ1_Cecum_2A_771851	k__Bacteria	p__Bacillota	c__Negativicutes	o__Veillonellales	f__Veillonellaceae	g__Dialister	LQ1_Cecum_2A_771851	dho:Dia5BBH33_21040	Cellular Processes	Cellular Processes; Cell growth and death	6.2.1.3	M00086	ACSL, fadD	Cellular Processes; Cell growth and death; Ferroptosis	TP	Cecum
s__uncultured Dialister sp.	ko04217	K00261	LQ1_Stomach_2A_118571	k__Bacteria	p__Bacillota	c__Negativicutes	o__Veillonellales	f__Veillonellaceae	g__Dialister	LQ1_Stomach_2A_118571	dho:Dia5BBH33_15310	Cellular Processes	Cellular Processes; Cell growth and death	1.4.1.3	M00740	GLUD1_2, gdhA	Cellular Processes; Cell growth and death; Necroptosis	TP	Stomach
s__uncultured Dysosmobacter sp.	ko04113	K01768	LQ1_Rectum_2A_1240095	k__Bacteria	p__Bacillota	c__Clostridia	o__Eubacteriales	f__Oscillospiraceae	g__Dysosmobacter	LQ1_Rectum_2A_1240095	ccom:I6K69_04810	Cellular Processes	Cellular Processes; Cell growth and death	4.6.1.1	-	E4.6.1.1	Cellular Processes; Cell growth and death; Meiosis - yeast	TP	Rectum
s__uncultured Dysosmobacter sp.	ko04217	K01915	LQ1_Rectum_2A_228596	k__Bacteria	p__Bacillota	c__Clostridia	o__Eubacteriales	f__Oscillospiraceae	g__Dysosmobacter	LQ1_Rectum_2A_228596	ova:OBV_07600	Cellular Processes	Cellular Processes; Cell growth and death	6.3.1.2	-	glnA, GLUL	Cellular Processes; Cell growth and death; Necroptosis	TP	Rectum
s__uncultured Methanobrevibacter sp.	ko04216	K01897	LQ2_Cecum_2A_351401	k__Archaea	p__Euryarchaeota	c__Methanobacteria	o__Methanobacteriales	f__Methanobacteriaceae	g__Methanobrevibacter	LQ2_Cecum_2A_351401	vcop:MM50RIKEN_16370	Cellular Processes	Cellular Processes; Cell growth and death	6.2.1.3	M00086	ACSL, fadD	Cellular Processes; Cell growth and death; Ferroptosis	TP	Cecum
s__uncultured Treponema sp.	ko04216	K01897	LQ2_Cecum_2A_1471057	k__Bacteria	p__Spirochaetota	c__Spirochaetia	o__Spirochaetales	f__Treponemataceae	g__Treponema	LQ2_Cecum_2A_1471057	tbe:Trebr_2326	Cellular Processes	Cellular Processes; Cell growth and death	6.2.1.3	M00086	ACSL, fadD	Cellular Processes; Cell growth and death; Ferroptosis	TP	Cecum
s__uncultured Treponema sp.	ko04217	K01915	LQ1_Cecum_2A_182442	k__Bacteria	p__Spirochaetota	c__Spirochaetia	o__Spirochaetales	f__Treponemataceae	g__Treponema	LQ1_Cecum_2A_182442	trc:DYE49_09560	Cellular Processes	Cellular Processes; Cell growth and death	6.3.1.2	-	glnA, GLUL	Cellular Processes; Cell growth and death; Necroptosis	TP	Cecum
s__uncultured bacterium	ko04217	K00688	LQ1_Jejunum_2A_521994	k__Bacteria	p__Unclassified	c__Unclassified	o__Unclassified	f__Unclassified	g__Unclassified	LQ1_Jejunum_2A_521994	psiu:116740560	Cellular Processes	Cellular Processes; Cell growth and death	2.4.1.1	M00855	PYG, glgP	Cellular Processes; Cell growth and death; Necroptosis	TP	Jejunum
s__Bacteriophage sp.	ko05111	K02779	LQ1_Colon_2A_966881	k__Viruses	p__Unclassified	c__Unclassified	o__Unclassified	f__Unclassified	g__Unclassified	LQ1_Colon_2A_966881	cia:BEN51_13215	Cellular Processes	Cellular Processes; Cellular community - prokaryotes	2.7.1.199	-	ptsG	Cellular Processes; Cellular community - prokaryotes; Biofilm formation - Vibrio cholerae	TP	Colon
s__Bifidobacterium boum	ko02024	K20260	LQ1_Rectum_2A_386738	k__Bacteria	p__Actinomycetota	c__Actinomycetes	o__Bifidobacteriales	f__Bifidobacteriaceae	g__Bifidobacterium	LQ1_Rectum_2A_386738	btp:D805_0150	Cellular Processes	Cellular Processes; Cellular community - prokaryotes	-	M00835	phzA_B	Cellular Processes; Cellular community - prokaryotes; Quorum sensing	TP	Rectum
s__Bifidobacterium boum	ko02026	K00694	LQ1_Colon_2A_454739	k__Bacteria	p__Actinomycetota	c__Actinomycetes	o__Bifidobacteriales	f__Bifidobacteriaceae	g__Bifidobacterium	LQ1_Colon_2A_454739	btp:D805_1669	Cellular Processes	Cellular Processes; Cellular community - prokaryotes	2.4.1.12	-	bcsA	Cellular Processes; Cellular community - prokaryotes; Biofilm formation - Escherichia coli	TP	Colon
s__Blautia sp.	ko02024	K01897	LQ1_Rectum_2A_1487559	k__Bacteria	p__Bacillota	c__Clostridia	o__Lachnospirales	f__Lachnospiraceae	g__Blautia	LQ1_Rectum_2A_1487559	rto:RTO_30500	Cellular Processes	Cellular Processes; Cellular community - prokaryotes	6.2.1.3	M00086	ACSL, fadD	Cellular Processes; Cellular community - prokaryotes; Quorum sensing	TP	Rectum
s__Caudoviricetes sp.	ko02024	K01218|K01897	LQ2_Cecum_2A_277749	k__Viruses	p__Uroviricota	c__Caudoviricetes	o__Unclassified	f__Unclassified	g__Unclassified	LQ2_Cecum_2A_277749	esu:EUS_02090	Cellular Processes	Cellular Processes; Cellular community - prokaryotes	3.2.1.78	-	gmuG	Cellular Processes; Cellular community - prokaryotes; Quorum sensing	TP	Cecum
s__Caudoviricetes sp.	ko02026	K00688	LQ1_Colon_2A_170321	k__Viruses	p__Uroviricota	c__Caudoviricetes	o__Unclassified	f__Unclassified	g__Unclassified	LQ1_Colon_2A_170321	ert:EUR_27100	Cellular Processes	Cellular Processes; Cellular community - prokaryotes	2.4.1.1	M00855	PYG, glgP	Cellular Processes; Cellular community - prokaryotes; Biofilm formation - Escherichia coli	TP	Colon
s__Caudoviricetes sp.	ko05111	K01791	LQ1_Cecum_2A_719453	k__Viruses	p__Uroviricota	c__Caudoviricetes	o__Unclassified	f__Unclassified	g__Unclassified	LQ1_Cecum_2A_719453	pher:prwr041_01740	Cellular Processes	Cellular Processes; Cellular community - prokaryotes	5.1.3.14	-	wecB	Cellular Processes; Cellular community - prokaryotes; Biofilm formation - Vibrio cholerae	TP	Cecum
s__Clostridia bacterium	ko02026	K00975|K00688|K00703	LQ1_Cecum_2A_18892	k__Bacteria	p__Bacillota	c__Clostridia	o__Unclassified	f__Unclassified	g__Unclassified	LQ1_Cecum_2A_18892	fpla:A4U99_04255	Cellular Processes	Cellular Processes; Cellular community - prokaryotes	2.7.7.27	M00565||M00854	glgC	Cellular Processes; Cellular community - prokaryotes; Biofilm formation - Escherichia coli	TP	Cecum
s__Clostridia bacterium	ko05111	K00640|K02472	LQ1_Rectum_2A_1491815	k__Bacteria	p__Bacillota	c__Clostridia	o__Unclassified	f__Unclassified	g__Unclassified	LQ1_Rectum_2A_1491815	rus:RBI_II00120	Cellular Processes	Cellular Processes; Cellular community - prokaryotes	2.3.1.30	M00021	cysE	Cellular Processes; Cellular community - prokaryotes; Biofilm formation - Vibrio cholerae	TP	Rectum
s__Clostridiales bacterium	ko02024	K01897|K01657|K01626	LQ1_Cecum_2A_1288748	k__Bacteria	p__Bacillota	c__Clostridia	o__Eubacteriales	f__Unclassified	g__Unclassified	LQ1_Cecum_2A_1288748	bpro:PMF13cell1_02380	Cellular Processes	Cellular Processes; Cellular community - prokaryotes	6.2.1.3	M00086	ACSL, fadD	Cellular Processes; Cellular community - prokaryotes; Quorum sensing	TP	Cecum
s__Clostridiales bacterium	ko02025	K01657	LQ1_Cecum_2A_1254265	k__Bacteria	p__Bacillota	c__Clostridia	o__Eubacteriales	f__Unclassified	g__Unclassified	LQ1_Cecum_2A_1254265	rgn:RGna_10090	Cellular Processes	Cellular Processes; Cellular community - prokaryotes	4.1.3.27	M00023	trpE	Cellular Processes; Cellular community - prokaryotes; Biofilm formation - Pseudomonas aeruginosa	TP	Cecum
s__Clostridiales bacterium	ko02026	K00975|K00688|K00703	LQ1_Cecum_2A_1248303	k__Bacteria	p__Bacillota	c__Clostridia	o__Eubacteriales	f__Unclassified	g__Unclassified	LQ1_Cecum_2A_1248303	fpla:A4U99_04255	Cellular Processes	Cellular Processes; Cellular community - prokaryotes	2.7.7.27	M00565||M00854	glgC	Cellular Processes; Cellular community - prokaryotes; Biofilm formation - Escherichia coli	TP	Cecum
s__Clostridiales bacterium	ko05111	K02472|K01791	LQ1_Rectum_2A_1035241	k__Bacteria	p__Bacillota	c__Clostridia	o__Eubacteriales	f__Unclassified	g__Unclassified	LQ1_Rectum_2A_1035241	elim:B2M23_06645	Cellular Processes	Cellular Processes; Cellular community - prokaryotes	1.1.1.336	-	wecC	Cellular Processes; Cellular community - prokaryotes; Biofilm formation - Vibrio cholerae	TP	Rectum
s__Clostridium sp.	ko02024	K01897	LQ1_Cecum_2A_104129	k__Bacteria	p__Bacillota	c__Clostridia	o__Eubacteriales	f__Clostridiaceae	g__Clostridium	LQ1_Cecum_2A_104129	pxv:FXF36_08030	Cellular Processes	Cellular Processes; Cellular community - prokaryotes	6.2.1.3	M00086	ACSL, fadD	Cellular Processes; Cellular community - prokaryotes; Quorum sensing	TP	Cecum
s__Clostridium sp.	ko02026	K00975|K00688	LQ1_Cecum_2A_1038256	k__Bacteria	p__Bacillota	c__Clostridia	o__Eubacteriales	f__Clostridiaceae	g__Clostridium	LQ1_Cecum_2A_1038256	cgas:J1C67_06960	Cellular Processes	Cellular Processes; Cellular community - prokaryotes	2.7.7.27	M00565||M00854	glgC	Cellular Processes; Cellular community - prokaryotes; Biofilm formation - Escherichia coli	TP	Cecum
s__Clostridium sp.	ko05111	K01791	LQ1_Stomach_2A_297053	k__Bacteria	p__Bacillota	c__Clostridia	o__Eubacteriales	f__Clostridiaceae	g__Clostridium	LQ1_Stomach_2A_297053	tgc:L0P85_03925	Cellular Processes	Cellular Processes; Cellular community - prokaryotes	5.1.3.14	-	wecB	Cellular Processes; Cellular community - prokaryotes; Biofilm formation - Vibrio cholerae	TP	Stomach
s__Clostridium sp. CAG:1193	ko02024	K01897	LQ2_Cecum_2A_302050	k__Bacteria	p__Bacillota	c__Clostridia	o__Eubacteriales	f__Clostridiaceae	g__Clostridium	LQ2_Cecum_2A_302050	vcop:MM50RIKEN_16370	Cellular Processes	Cellular Processes; Cellular community - prokaryotes	6.2.1.3	M00086	ACSL, fadD	Cellular Processes; Cellular community - prokaryotes; Quorum sensing	TP	Cecum
s__Clostridium sp. CAG:914	ko02024	K01897	LQ2_Colon_2A_212790	k__Bacteria	p__Bacillota	c__Clostridia	o__Eubacteriales	f__Clostridiaceae	g__Clostridium	LQ2_Colon_2A_212790	vcop:MM50RIKEN_16370	Cellular Processes	Cellular Processes; Cellular community - prokaryotes	6.2.1.3	M00086	ACSL, fadD	Cellular Processes; Cellular community - prokaryotes; Quorum sensing	TP	Colon
s__Dysosmobacter sp.	ko02024	K07173	LQ2_Colon_2A_250410	k__Bacteria	p__Bacillota	c__Clostridia	o__Eubacteriales	f__Oscillospiraceae	g__Dysosmobacter	LQ2_Colon_2A_250410	cfem:HCR03_02740	Cellular Processes	Cellular Processes; Cellular community - prokaryotes	4.4.1.21	M00609	luxS	Cellular Processes; Cellular community - prokaryotes; Quorum sensing	TP	Colon
s__Dysosmobacter sp.	ko02025	K01768	LQ1_Cecum_2A_1326157	k__Bacteria	p__Bacillota	c__Clostridia	o__Eubacteriales	f__Oscillospiraceae	g__Dysosmobacter	LQ1_Cecum_2A_1326157	mfor:NQ534_13110	Cellular Processes	Cellular Processes; Cellular community - prokaryotes	4.6.1.1	-	E4.6.1.1	Cellular Processes; Cellular community - prokaryotes; Biofilm formation - Pseudomonas aeruginosa	TP	Cecum
s__Dysosmobacter sp.	ko02026	K07173|K00703|K00688|K00975	LQ2_Colon_2A_250410	k__Bacteria	p__Bacillota	c__Clostridia	o__Eubacteriales	f__Oscillospiraceae	g__Dysosmobacter	LQ2_Colon_2A_250410	cfem:HCR03_02740	Cellular Processes	Cellular Processes; Cellular community - prokaryotes	4.4.1.21	M00609	luxS	Cellular Processes; Cellular community - prokaryotes; Biofilm formation - Escherichia coli	TP	Colon
s__Dysosmobacter sp.	ko05111	K07173|K01791	LQ2_Colon_2A_250410	k__Bacteria	p__Bacillota	c__Clostridia	o__Eubacteriales	f__Oscillospiraceae	g__Dysosmobacter	LQ2_Colon_2A_250410	cfem:HCR03_02740	Cellular Processes	Cellular Processes; Cellular community - prokaryotes	4.4.1.21	M00609	luxS	Cellular Processes; Cellular community - prokaryotes; Biofilm formation - Vibrio cholerae	TP	Colon
s__Evtepia sp.	ko02024	K01897	LQ1_Rectum_2A_265921	k__Bacteria	p__Bacillota	c__Clostridia	o__Eubacteriales	f__Unclassified	g__Evtepia	LQ1_Rectum_2A_265921	ehl:EHLA_1067	Cellular Processes	Cellular Processes; Cellular community - prokaryotes	6.2.1.3	M00086	ACSL, fadD	Cellular Processes; Cellular community - prokaryotes; Quorum sensing	TP	Rectum
s__Evtepia sp.	ko05111	K00640|K01912|K01791	LQ2_Colon_2A_233441	k__Bacteria	p__Bacillota	c__Clostridia	o__Eubacteriales	f__Unclassified	g__Evtepia	LQ2_Colon_2A_233441	pfaa:MM59RIKEN_08210	Cellular Processes	Cellular Processes; Cellular community - prokaryotes	2.3.1.30	M00021	cysE	Cellular Processes; Cellular community - prokaryotes; Biofilm formation - Vibrio cholerae	TP	Colon
s__Faecalicatena contorta	ko02024	K07173|K01626	LQ1_Cecum_2A_281338	k__Bacteria	p__Bacillota	c__Clostridia	o__Lachnospirales	f__Lachnospiraceae	g__Faecalicatena	LQ1_Cecum_2A_281338	csci:HDCHBGLK_03274	Cellular Processes	Cellular Processes; Cellular community - prokaryotes	4.4.1.21	M00609	luxS	Cellular Processes; Cellular community - prokaryotes; Quorum sensing	TP	Cecum
s__Faecalicatena contorta	ko02025	K01768	LQ2_Cecum_2A_211298	k__Bacteria	p__Bacillota	c__Clostridia	o__Lachnospirales	f__Lachnospiraceae	g__Faecalicatena	LQ2_Cecum_2A_211298	dlo:K5I24_04285	Cellular Processes	Cellular Processes; Cellular community - prokaryotes	4.6.1.1	-	E4.6.1.1	Cellular Processes; Cellular community - prokaryotes; Biofilm formation - Pseudomonas aeruginosa	TP	Cecum
s__Faecalicatena contorta	ko02026	K07173|K00703|K00975|K00688	LQ1_Cecum_2A_281338	k__Bacteria	p__Bacillota	c__Clostridia	o__Lachnospirales	f__Lachnospiraceae	g__Faecalicatena	LQ1_Cecum_2A_281338	csci:HDCHBGLK_03274	Cellular Processes	Cellular Processes; Cellular community - prokaryotes	4.4.1.21	M00609	luxS	Cellular Processes; Cellular community - prokaryotes; Biofilm formation - Escherichia coli	TP	Cecum
s__Faecalicatena contorta	ko05111	K07173|K00640|K01912	LQ1_Cecum_2A_281338	k__Bacteria	p__Bacillota	c__Clostridia	o__Lachnospirales	f__Lachnospiraceae	g__Faecalicatena	LQ1_Cecum_2A_281338	csci:HDCHBGLK_03274	Cellular Processes	Cellular Processes; Cellular community - prokaryotes	4.4.1.21	M00609	luxS	Cellular Processes; Cellular community - prokaryotes; Biofilm formation - Vibrio cholerae	TP	Cecum
s__Firmicutes bacterium CAG:137	ko02024	K01897	LQ1_Cecum_2A_133997	k__Bacteria	p__Bacillota	c__Unclassified	o__Unclassified	f__Unclassified	g__Unclassified	LQ1_Cecum_2A_133997	vcop:MM50RIKEN_16370	Cellular Processes	Cellular Processes; Cellular community - prokaryotes	6.2.1.3	M00086	ACSL, fadD	Cellular Processes; Cellular community - prokaryotes; Quorum sensing	TP	Cecum
s__Firmicutes bacterium CAG:137	ko02026	K00975|K00703	LQ1_Cecum_2A_1026378	k__Bacteria	p__Bacillota	c__Unclassified	o__Unclassified	f__Unclassified	g__Unclassified	LQ1_Cecum_2A_1026378	sman:C12CBH8_06430	Cellular Processes	Cellular Processes; Cellular community - prokaryotes	2.7.7.27	M00565||M00854	glgC	Cellular Processes; Cellular community - prokaryotes; Biofilm formation - Escherichia coli	TP	Cecum
s__Firmicutes bacterium CAG:238	ko02024	K01897|K01626	LQ1_Rectum_2A_1096716	k__Bacteria	p__Bacillota	c__Unclassified	o__Unclassified	f__Unclassified	g__Unclassified	LQ1_Rectum_2A_1096716	etm:CE91St48_38670	Cellular Processes	Cellular Processes; Cellular community - prokaryotes	6.2.1.3	M00086	ACSL, fadD	Cellular Processes; Cellular community - prokaryotes; Quorum sensing	TP	Rectum
s__Firmicutes bacterium CAG:555	ko02024	K01897	LQ2_Cecum_2A_1213867	k__Bacteria	p__Bacillota	c__Unclassified	o__Unclassified	f__Unclassified	g__Unclassified	LQ2_Cecum_2A_1213867	fpa:FPR_02970	Cellular Processes	Cellular Processes; Cellular community - prokaryotes	6.2.1.3	M00086	ACSL, fadD	Cellular Processes; Cellular community - prokaryotes; Quorum sensing	TP	Cecum
s__Firmicutes bacterium CAG:555	ko02026	K00975|K00703	LQ1_Colon_2A_1204322	k__Bacteria	p__Bacillota	c__Unclassified	o__Unclassified	f__Unclassified	g__Unclassified	LQ1_Colon_2A_1204322	fpla:A4U99_04260	Cellular Processes	Cellular Processes; Cellular community - prokaryotes	2.7.7.27	M00565||M00854	glgC	Cellular Processes; Cellular community - prokaryotes; Biofilm formation - Escherichia coli	TP	Colon
s__Firmicutes bacterium CAG:555	ko05111	K01791	LQ1_Rectum_2A_542143	k__Bacteria	p__Bacillota	c__Unclassified	o__Unclassified	f__Unclassified	g__Unclassified	LQ1_Rectum_2A_542143	ibu:IB211_02033c	Cellular Processes	Cellular Processes; Cellular community - prokaryotes	5.1.3.14	-	wecB	Cellular Processes; Cellular community - prokaryotes; Biofilm formation - Vibrio cholerae	TP	Rectum
s__Firmicutes bacterium CAG:882	ko02024	K01218	LQ1_Cecum_2A_1010355	k__Bacteria	p__Bacillota	c__Unclassified	o__Unclassified	f__Unclassified	g__Unclassified	LQ1_Cecum_2A_1010355	pste:PSTEL_26290	Cellular Processes	Cellular Processes; Cellular community - prokaryotes	3.2.1.78	-	gmuG	Cellular Processes; Cellular community - prokaryotes; Quorum sensing	TP	Cecum
s__Firmicutes bacterium CAG:882	ko02026	K00688	LQ2_Cecum_2A_799483	k__Bacteria	p__Bacillota	c__Unclassified	o__Unclassified	f__Unclassified	g__Unclassified	LQ2_Cecum_2A_799483	evn:NQ558_00240	Cellular Processes	Cellular Processes; Cellular community - prokaryotes	2.4.1.1	M00855	PYG, glgP	Cellular Processes; Cellular community - prokaryotes; Biofilm formation - Escherichia coli	TP	Cecum
s__Fusibacillus kribbianus	ko02024	K01897|K07173|K01626|K01658	LQ1_Rectum_2A_166167	k__Bacteria	p__Bacillota	c__Clostridia	o__Lachnospirales	f__Lachnospiraceae	g__Fusibacillus	LQ1_Rectum_2A_166167	vcop:MM50RIKEN_16370	Cellular Processes	Cellular Processes; Cellular community - prokaryotes	6.2.1.3	M00086	ACSL, fadD	Cellular Processes; Cellular community - prokaryotes; Quorum sensing	TP	Rectum
s__Fusibacillus kribbianus	ko02025	K01768|K01658	LQ1_Rectum_2A_458446	k__Bacteria	p__Bacillota	c__Clostridia	o__Lachnospirales	f__Lachnospiraceae	g__Fusibacillus	LQ1_Rectum_2A_458446	mfor:NQ534_13110	Cellular Processes	Cellular Processes; Cellular community - prokaryotes	4.6.1.1	-	E4.6.1.1	Cellular Processes; Cellular community - prokaryotes; Biofilm formation - Pseudomonas aeruginosa	TP	Rectum
s__Fusibacillus kribbianus	ko02026	K07173|K00688|K00975	LQ2_Cecum_2A_138460	k__Bacteria	p__Bacillota	c__Clostridia	o__Lachnospirales	f__Lachnospiraceae	g__Fusibacillus	LQ2_Cecum_2A_138460	wcp:H9Q76_05285	Cellular Processes	Cellular Processes; Cellular community - prokaryotes	4.4.1.21	M00609	luxS	Cellular Processes; Cellular community - prokaryotes; Biofilm formation - Escherichia coli	TP	Cecum
s__Fusibacillus kribbianus	ko05111	K07173|K00640	LQ2_Cecum_2A_138460	k__Bacteria	p__Bacillota	c__Clostridia	o__Lachnospirales	f__Lachnospiraceae	g__Fusibacillus	LQ2_Cecum_2A_138460	wcp:H9Q76_05285	Cellular Processes	Cellular Processes; Cellular community - prokaryotes	4.4.1.21	M00609	luxS	Cellular Processes; Cellular community - prokaryotes; Biofilm formation - Vibrio cholerae	TP	Cecum
s__Gemmiger sp.	ko02026	K00703|K00975|K00688	LQ1_Colon_2A_1272695	k__Bacteria	p__Bacillota	c__Clostridia	o__Eubacteriales	f__Unclassified	g__Gemmiger	LQ1_Colon_2A_1272695	fpr:FP2_14430	Cellular Processes	Cellular Processes; Cellular community - prokaryotes	2.4.1.21	M00565||M00854	glgA	Cellular Processes; Cellular community - prokaryotes; Biofilm formation - Escherichia coli	TP	Colon
s__Intestinibacter sp.	ko02024	K07173	LQ2_Cecum_2A_874415	k__Bacteria	p__Bacillota	c__Clostridia	o__Peptostreptococcales	f__Peptostreptococcaceae	g__Intestinibacter	LQ2_Cecum_2A_874415	ibr:NQ514_00665	Cellular Processes	Cellular Processes; Cellular community - prokaryotes	4.4.1.21	M00609	luxS	Cellular Processes; Cellular community - prokaryotes; Quorum sensing	TP	Cecum
s__Intestinibacter sp.	ko02026	K07173|K00703|K00975|K00688	LQ2_Cecum_2A_874415	k__Bacteria	p__Bacillota	c__Clostridia	o__Peptostreptococcales	f__Peptostreptococcaceae	g__Intestinibacter	LQ2_Cecum_2A_874415	ibr:NQ514_00665	Cellular Processes	Cellular Processes; Cellular community - prokaryotes	4.4.1.21	M00609	luxS	Cellular Processes; Cellular community - prokaryotes; Biofilm formation - Escherichia coli	TP	Cecum
s__Intestinibacter sp.	ko05111	K07173	LQ2_Cecum_2A_874415	k__Bacteria	p__Bacillota	c__Clostridia	o__Peptostreptococcales	f__Peptostreptococcaceae	g__Intestinibacter	LQ2_Cecum_2A_874415	ibr:NQ514_00665	Cellular Processes	Cellular Processes; Cellular community - prokaryotes	4.4.1.21	M00609	luxS	Cellular Processes; Cellular community - prokaryotes; Biofilm formation - Vibrio cholerae	TP	Cecum
s__Lachnospiraceae bacterium A4	ko02026	K00975|K00703	LQ1_Cecum_2A_1213212	k__Bacteria	p__Bacillota	c__Clostridia	o__Lachnospirales	f__Lachnospiraceae	g__Unclassified	LQ1_Cecum_2A_1213212	mfor:NQ534_16355	Cellular Processes	Cellular Processes; Cellular community - prokaryotes	2.7.7.27	M00565||M00854	glgC	Cellular Processes; Cellular community - prokaryotes; Biofilm formation - Escherichia coli	TP	Cecum
s__Lachnospiraceae bacterium MD335	ko02024	K01897	LQ1_Cecum_2A_1182574	k__Bacteria	p__Bacillota	c__Clostridia	o__Lachnospirales	f__Lachnospiraceae	g__Unclassified	LQ1_Cecum_2A_1182574	rto:RTO_30500	Cellular Processes	Cellular Processes; Cellular community - prokaryotes	6.2.1.3	M00086	ACSL, fadD	Cellular Processes; Cellular community - prokaryotes; Quorum sensing	TP	Cecum
s__Lachnospiraceae bacterium MD335	ko02026	K00703|K00688|K00975	LQ1_Cecum_2A_111392	k__Bacteria	p__Bacillota	c__Clostridia	o__Lachnospirales	f__Lachnospiraceae	g__Unclassified	LQ1_Cecum_2A_111392	bpb:bpr_I1257	Cellular Processes	Cellular Processes; Cellular community - prokaryotes	2.4.1.21	M00565||M00854	glgA	Cellular Processes; Cellular community - prokaryotes; Biofilm formation - Escherichia coli	TP	Cecum
s__Lacrimispora saccharolytica	ko02024	K01218|K01626	LQ1_Cecum_2A_914426	k__Bacteria	p__Bacillota	c__Clostridia	o__Lachnospirales	f__Lachnospiraceae	g__Lacrimispora	LQ1_Cecum_2A_914426	cev:LK421_02945	Cellular Processes	Cellular Processes; Cellular community - prokaryotes	3.2.1.78	-	gmuG	Cellular Processes; Cellular community - prokaryotes; Quorum sensing	TP	Cecum
s__Lacrimispora saccharolytica	ko02025	K01768	LQ1_Cecum_2A_237037	k__Bacteria	p__Bacillota	c__Clostridia	o__Lachnospirales	f__Lachnospiraceae	g__Lacrimispora	LQ1_Cecum_2A_237037	cct:CC1_00930	Cellular Processes	Cellular Processes; Cellular community - prokaryotes	4.6.1.1	-	E4.6.1.1	Cellular Processes; Cellular community - prokaryotes; Biofilm formation - Pseudomonas aeruginosa	TP	Cecum
s__Lacrimispora saccharolytica	ko02026	K00975|K00703	LQ1_Colon_2A_963690	k__Bacteria	p__Bacillota	c__Clostridia	o__Lachnospirales	f__Lachnospiraceae	g__Lacrimispora	LQ1_Colon_2A_963690	csci:HDCHBGLK_01287	Cellular Processes	Cellular Processes; Cellular community - prokaryotes	2.7.7.27	M00565||M00854	glgC	Cellular Processes; Cellular community - prokaryotes; Biofilm formation - Escherichia coli	TP	Colon
s__Lacrimispora saccharolytica	ko05111	K00640	LQ1_Cecum_2A_294849	k__Bacteria	p__Bacillota	c__Clostridia	o__Lachnospirales	f__Lachnospiraceae	g__Lacrimispora	LQ1_Cecum_2A_294849	bliq:INP51_09645	Cellular Processes	Cellular Processes; Cellular community - prokaryotes	2.3.1.30	M00021	cysE	Cellular Processes; Cellular community - prokaryotes; Biofilm formation - Vibrio cholerae	TP	Cecum
s__Lactobacillus amylovorus	ko02024	K01635	LQ1_Stomach_2A_233834	k__Bacteria	p__Bacillota	c__Bacilli	o__Lactobacillales	f__Lactobacillaceae	g__Lactobacillus	LQ1_Stomach_2A_233834	ljh:LJP_0148	Cellular Processes	Cellular Processes; Cellular community - prokaryotes	4.1.2.40	-	lacD	Cellular Processes; Cellular community - prokaryotes; Quorum sensing	TP	Stomach
s__Lactobacillus amylovorus	ko02026	K02777	LQ1_Rectum_2A_1502688	k__Bacteria	p__Bacillota	c__Bacilli	o__Lactobacillales	f__Lactobacillaceae	g__Lactobacillus	LQ1_Rectum_2A_1502688	lay:LAB52_08555	Cellular Processes	Cellular Processes; Cellular community - prokaryotes	2.7.1.-	-	crr	Cellular Processes; Cellular community - prokaryotes; Biofilm formation - Escherichia coli	TP	Rectum
s__Lactobacillus amylovorus	ko05111	K02777|K00640	LQ1_Rectum_2A_1502688	k__Bacteria	p__Bacillota	c__Bacilli	o__Lactobacillales	f__Lactobacillaceae	g__Lactobacillus	LQ1_Rectum_2A_1502688	lay:LAB52_08555	Cellular Processes	Cellular Processes; Cellular community - prokaryotes	2.7.1.-	-	crr	Cellular Processes; Cellular community - prokaryotes; Biofilm formation - Vibrio cholerae	TP	Rectum
s__Lactobacillus delbrueckii	ko02026	K02777|K00975	LQ1_Cecum_2A_1219514	k__Bacteria	p__Bacillota	c__Bacilli	o__Lactobacillales	f__Lactobacillaceae	g__Lactobacillus	LQ1_Cecum_2A_1219514	ldb:Ldb2065	Cellular Processes	Cellular Processes; Cellular community - prokaryotes	2.7.1.-	-	crr	Cellular Processes; Cellular community - prokaryotes; Biofilm formation - Escherichia coli	TP	Cecum
s__Lactobacillus delbrueckii	ko05111	K02777|K01791	LQ1_Cecum_2A_1219514	k__Bacteria	p__Bacillota	c__Bacilli	o__Lactobacillales	f__Lactobacillaceae	g__Lactobacillus	LQ1_Cecum_2A_1219514	ldb:Ldb2065	Cellular Processes	Cellular Processes; Cellular community - prokaryotes	2.7.1.-	-	crr	Cellular Processes; Cellular community - prokaryotes; Biofilm formation - Vibrio cholerae	TP	Cecum
s__Lactobacillus gallinarum	ko02026	K02777	LQ1_Stomach_2A_117803	k__Bacteria	p__Bacillota	c__Bacilli	o__Lactobacillales	f__Lactobacillaceae	g__Lactobacillus	LQ1_Stomach_2A_117803	lay:LAB52_08555	Cellular Processes	Cellular Processes; Cellular community - prokaryotes	2.7.1.-	-	crr	Cellular Processes; Cellular community - prokaryotes; Biofilm formation - Escherichia coli	TP	Stomach
s__Lactobacillus gallinarum	ko05111	K02777	LQ1_Stomach_2A_117803	k__Bacteria	p__Bacillota	c__Bacilli	o__Lactobacillales	f__Lactobacillaceae	g__Lactobacillus	LQ1_Stomach_2A_117803	lay:LAB52_08555	Cellular Processes	Cellular Processes; Cellular community - prokaryotes	2.7.1.-	-	crr	Cellular Processes; Cellular community - prokaryotes; Biofilm formation - Vibrio cholerae	TP	Stomach
s__Lactobacillus helveticus	ko05111	K00640	LQ1_Stomach_2A_61507	k__Bacteria	p__Bacillota	c__Bacilli	o__Lactobacillales	f__Lactobacillaceae	g__Lactobacillus	LQ1_Stomach_2A_61507	lhh:LBH_1505	Cellular Processes	Cellular Processes; Cellular community - prokaryotes	2.3.1.30	M00021	cysE	Cellular Processes; Cellular community - prokaryotes; Biofilm formation - Vibrio cholerae	TP	Stomach
s__Lactobacillus johnsonii	ko02024	K01635|K07173	LQ1_Cecum_2A_966520	k__Bacteria	p__Bacillota	c__Bacilli	o__Lactobacillales	f__Lactobacillaceae	g__Lactobacillus	LQ1_Cecum_2A_966520	ljh:LJP_0148	Cellular Processes	Cellular Processes; Cellular community - prokaryotes	4.1.2.40	-	lacD	Cellular Processes; Cellular community - prokaryotes; Quorum sensing	TP	Cecum
s__Lactobacillus johnsonii	ko02026	K02777|K07173	LQ1_Stomach_2A_329267	k__Bacteria	p__Bacillota	c__Bacilli	o__Lactobacillales	f__Lactobacillaceae	g__Lactobacillus	LQ1_Stomach_2A_329267	ljh:LJP_1568c	Cellular Processes	Cellular Processes; Cellular community - prokaryotes	2.7.1.-	-	crr	Cellular Processes; Cellular community - prokaryotes; Biofilm formation - Escherichia coli	TP	Stomach
s__Lactobacillus johnsonii	ko05111	K02777|K07173|K01791	LQ1_Stomach_2A_329267	k__Bacteria	p__Bacillota	c__Bacilli	o__Lactobacillales	f__Lactobacillaceae	g__Lactobacillus	LQ1_Stomach_2A_329267	ljh:LJP_1568c	Cellular Processes	Cellular Processes; Cellular community - prokaryotes	2.7.1.-	-	crr	Cellular Processes; Cellular community - prokaryotes; Biofilm formation - Vibrio cholerae	TP	Stomach
s__Leyella stercorea	ko02024	K01658	LQ1_Cecum_2A_698437	k__Bacteria	p__Bacteroidota	c__Bacteroidia	o__Bacteroidales	f__Prevotellaceae	g__Leyella	LQ1_Cecum_2A_698437	bfc:BacF7301_20560	Cellular Processes	Cellular Processes; Cellular community - prokaryotes	4.1.3.27	M00023	trpG	Cellular Processes; Cellular community - prokaryotes; Quorum sensing	TP	Cecum
s__Leyella stercorea	ko02025	K03651|K01658	LQ1_Cecum_2A_279230	k__Bacteria	p__Bacteroidota	c__Bacteroidia	o__Bacteroidales	f__Prevotellaceae	g__Leyella	LQ1_Cecum_2A_279230	pjo:LK449_01525	Cellular Processes	Cellular Processes; Cellular community - prokaryotes	3.1.4.53	-	cpdA	Cellular Processes; Cellular community - prokaryotes; Biofilm formation - Pseudomonas aeruginosa	TP	Cecum
s__Leyella stercorea	ko05111	K02472|K01791	LQ1_Cecum_2A_386679	k__Bacteria	p__Bacteroidota	c__Bacteroidia	o__Bacteroidales	f__Prevotellaceae	g__Leyella	LQ1_Cecum_2A_386679	bvu:BVU_1534	Cellular Processes	Cellular Processes; Cellular community - prokaryotes	1.1.1.336	-	wecC	Cellular Processes; Cellular community - prokaryotes; Biofilm formation - Vibrio cholerae	TP	Cecum
s__Limosilactobacillus reuteri	ko05111	K00640|K01791	LQ1_Colon_2A_108278	k__Bacteria	p__Bacillota	c__Bacilli	o__Lactobacillales	f__Lactobacillaceae	g__Limosilactobacillus	LQ1_Colon_2A_108278	lhh:LBH_1505	Cellular Processes	Cellular Processes; Cellular community - prokaryotes	2.3.1.30	M00021	cysE	Cellular Processes; Cellular community - prokaryotes; Biofilm formation - Vibrio cholerae	TP	Colon
s__Marseilla massiliensis	ko05111	K00640	LQ1_Colon_2A_1317528	k__Bacteria	p__Bacteroidota	c__Bacteroidia	o__Bacteroidales	f__Prevotellaceae	g__Marseilla	LQ1_Colon_2A_1317528	pcoi:LK433_12665	Cellular Processes	Cellular Processes; Cellular community - prokaryotes	2.3.1.30	M00021	cysE	Cellular Processes; Cellular community - prokaryotes; Biofilm formation - Vibrio cholerae	TP	Colon
s__Megasphaera elsdenii	ko02025	K16011	LQ1_Stomach_2A_237938	k__Bacteria	p__Bacillota	c__Negativicutes	o__Veillonellales	f__Veillonellaceae	g__Megasphaera	LQ1_Stomach_2A_237938	mfun:GXM21_11285	Cellular Processes	Cellular Processes; Cellular community - prokaryotes	2.7.7.13||5.3.1.8	-	algA, xanB, rfbA, wbpW, pslB	Cellular Processes; Cellular community - prokaryotes; Biofilm formation - Pseudomonas aeruginosa	TP	Stomach
s__Mitsuokella multacida	ko02024	K01658	LQ1_Rectum_2A_137028	k__Bacteria	p__Bacillota	c__Negativicutes	o__Selenomonadales	f__Selenomonadaceae	g__Mitsuokella	LQ1_Rectum_2A_137028	sele:ADJ74_08565	Cellular Processes	Cellular Processes; Cellular community - prokaryotes	4.1.3.27	M00023	trpG	Cellular Processes; Cellular community - prokaryotes; Quorum sensing	TP	Rectum
s__Mitsuokella multacida	ko02025	K01768|K01658	LQ1_Cecum_2A_936162	k__Bacteria	p__Bacillota	c__Negativicutes	o__Selenomonadales	f__Selenomonadaceae	g__Mitsuokella	LQ1_Cecum_2A_936162	luo:HHL09_03465	Cellular Processes	Cellular Processes; Cellular community - prokaryotes	4.6.1.1	-	E4.6.1.1	Cellular Processes; Cellular community - prokaryotes; Biofilm formation - Pseudomonas aeruginosa	TP	Cecum
s__Mitsuokella multacida	ko02026	K00975	LQ1_Rectum_2A_1257043	k__Bacteria	p__Bacillota	c__Negativicutes	o__Selenomonadales	f__Selenomonadaceae	g__Mitsuokella	LQ1_Rectum_2A_1257043	selo:AXE86_09250	Cellular Processes	Cellular Processes; Cellular community - prokaryotes	2.7.7.27	M00565||M00854	glgC	Cellular Processes; Cellular community - prokaryotes; Biofilm formation - Escherichia coli	TP	Rectum
s__Mitsuokella multacida	ko05111	K00640|K01791	LQ1_Rectum_2A_413529	k__Bacteria	p__Bacillota	c__Negativicutes	o__Selenomonadales	f__Selenomonadaceae	g__Mitsuokella	LQ1_Rectum_2A_413529	selt:BCS37_07625	Cellular Processes	Cellular Processes; Cellular community - prokaryotes	2.3.1.30	M00021	cysE	Cellular Processes; Cellular community - prokaryotes; Biofilm formation - Vibrio cholerae	TP	Rectum
s__Oscillibacter sp.	ko02024	K07173	LQ1_Rectum_2A_131898	k__Bacteria	p__Bacillota	c__Clostridia	o__Eubacteriales	f__Oscillospiraceae	g__Oscillibacter	LQ1_Rectum_2A_131898	acol:K5I23_06510	Cellular Processes	Cellular Processes; Cellular community - prokaryotes	4.4.1.21	M00609	luxS	Cellular Processes; Cellular community - prokaryotes; Quorum sensing	TP	Rectum
s__Oscillibacter sp.	ko02026	K07173|K00975|K00703|K00688	LQ1_Rectum_2A_131898	k__Bacteria	p__Bacillota	c__Clostridia	o__Eubacteriales	f__Oscillospiraceae	g__Oscillibacter	LQ1_Rectum_2A_131898	acol:K5I23_06510	Cellular Processes	Cellular Processes; Cellular community - prokaryotes	4.4.1.21	M00609	luxS	Cellular Processes; Cellular community - prokaryotes; Biofilm formation - Escherichia coli	TP	Rectum
s__Oscillibacter sp.	ko05111	K07173|K00640	LQ1_Rectum_2A_131898	k__Bacteria	p__Bacillota	c__Clostridia	o__Eubacteriales	f__Oscillospiraceae	g__Oscillibacter	LQ1_Rectum_2A_131898	acol:K5I23_06510	Cellular Processes	Cellular Processes; Cellular community - prokaryotes	4.4.1.21	M00609	luxS	Cellular Processes; Cellular community - prokaryotes; Biofilm formation - Vibrio cholerae	TP	Rectum
s__Oscillospiraceae bacterium	ko02024	K01897|K01626	LQ1_Rectum_2A_1126324	k__Bacteria	p__Bacillota	c__Clostridia	o__Eubacteriales	f__Oscillospiraceae	g__Unclassified	LQ1_Rectum_2A_1126324	hsc:HVS_02205	Cellular Processes	Cellular Processes; Cellular community - prokaryotes	6.2.1.3	M00086	ACSL, fadD	Cellular Processes; Cellular community - prokaryotes; Quorum sensing	TP	Rectum
s__Oscillospiraceae bacterium	ko02026	K00703|K00688|K00975	LQ1_Cecum_2A_1065053	k__Bacteria	p__Bacillota	c__Clostridia	o__Eubacteriales	f__Oscillospiraceae	g__Unclassified	LQ1_Cecum_2A_1065053	svj:NQ490_12880	Cellular Processes	Cellular Processes; Cellular community - prokaryotes	2.4.1.21	M00565||M00854	glgA	Cellular Processes; Cellular community - prokaryotes; Biofilm formation - Escherichia coli	TP	Cecum
s__Oscillospiraceae bacterium	ko05111	K00640|K01791|K02472	LQ1_Rectum_2A_750888	k__Bacteria	p__Bacillota	c__Clostridia	o__Eubacteriales	f__Oscillospiraceae	g__Unclassified	LQ1_Rectum_2A_750888	bgo:BM43_109	Cellular Processes	Cellular Processes; Cellular community - prokaryotes	2.3.1.30	M00021	cysE	Cellular Processes; Cellular community - prokaryotes; Biofilm formation - Vibrio cholerae	TP	Rectum
s__Palleniella intestinalis	ko02024	K01897	LQ1_Cecum_2A_275575	k__Bacteria	p__Bacteroidota	c__Bacteroidia	o__Bacteroidales	f__Prevotellaceae	g__Palleniella	LQ1_Cecum_2A_275575	pdt:Prede_0119	Cellular Processes	Cellular Processes; Cellular community - prokaryotes	6.2.1.3	M00086	ACSL, fadD	Cellular Processes; Cellular community - prokaryotes; Quorum sensing	TP	Cecum
s__Palleniella intestinalis	ko02025	K01768	LQ1_Cecum_2A_1224871	k__Bacteria	p__Bacteroidota	c__Bacteroidia	o__Bacteroidales	f__Prevotellaceae	g__Palleniella	LQ1_Cecum_2A_1224871	phis:J5A62_00995	Cellular Processes	Cellular Processes; Cellular community - prokaryotes	4.6.1.1	-	E4.6.1.1	Cellular Processes; Cellular community - prokaryotes; Biofilm formation - Pseudomonas aeruginosa	TP	Cecum
s__Palleniella intestinalis	ko05111	K00640	LQ2_Colon_2A_161802	k__Bacteria	p__Bacteroidota	c__Bacteroidia	o__Bacteroidales	f__Prevotellaceae	g__Palleniella	LQ2_Colon_2A_161802	pher:prwr041_17790	Cellular Processes	Cellular Processes; Cellular community - prokaryotes	2.3.1.30	M00021	cysE	Cellular Processes; Cellular community - prokaryotes; Biofilm formation - Vibrio cholerae	TP	Colon
s__Phascolarctobacterium succinatutens	ko05111	K00640	LQ1_Colon_2A_741793	k__Bacteria	p__Bacillota	c__Negativicutes	o__Acidaminococcales	f__Acidaminococcaceae	g__Phascolarctobacterium	LQ1_Colon_2A_741793	pfac:PFJ30894_00014	Cellular Processes	Cellular Processes; Cellular community - prokaryotes	2.3.1.30	M00021	cysE	Cellular Processes; Cellular community - prokaryotes; Biofilm formation - Vibrio cholerae	TP	Colon
s__Phocaeicola vulgatus	ko02024	K01897	LQ2_Cecum_2A_1133360	k__Bacteria	p__Bacteroidota	c__Bacteroidia	o__Bacteroidales	f__Bacteroidaceae	g__Phocaeicola	LQ2_Cecum_2A_1133360	bvu:BVU_3870	Cellular Processes	Cellular Processes; Cellular community - prokaryotes	6.2.1.3	M00086	ACSL, fadD	Cellular Processes; Cellular community - prokaryotes; Quorum sensing	TP	Cecum
s__Porphyromonadaceae bacterium	ko02024	K01897	LQ2_Colon_2A_1162079	k__Bacteria	p__Bacteroidota	c__Bacteroidia	o__Bacteroidales	f__Porphyromonadaceae	g__Unclassified	LQ2_Colon_2A_1162079	pary:A4V02_00125	Cellular Processes	Cellular Processes; Cellular community - prokaryotes	6.2.1.3	M00086	ACSL, fadD	Cellular Processes; Cellular community - prokaryotes; Quorum sensing	TP	Colon
s__Porphyromonadaceae bacterium	ko02025	K01768	LQ1_Cecum_2A_524485	k__Bacteria	p__Bacteroidota	c__Bacteroidia	o__Bacteroidales	f__Porphyromonadaceae	g__Unclassified	LQ1_Cecum_2A_524485	thyd:TTHT_1122	Cellular Processes	Cellular Processes; Cellular community - prokaryotes	4.6.1.1	-	E4.6.1.1	Cellular Processes; Cellular community - prokaryotes; Biofilm formation - Pseudomonas aeruginosa	TP	Cecum
s__Porphyromonadaceae bacterium	ko02026	K00703	LQ1_Cecum_2A_1014019	k__Bacteria	p__Bacteroidota	c__Bacteroidia	o__Bacteroidales	f__Porphyromonadaceae	g__Unclassified	LQ1_Cecum_2A_1014019	bvs:BARVI_12680	Cellular Processes	Cellular Processes; Cellular community - prokaryotes	2.4.1.21	M00565||M00854	glgA	Cellular Processes; Cellular community - prokaryotes; Biofilm formation - Escherichia coli	TP	Cecum
s__Porphyromonadaceae bacterium	ko05111	K00640|K02472	LQ1_Cecum_2A_600641	k__Bacteria	p__Bacteroidota	c__Bacteroidia	o__Bacteroidales	f__Porphyromonadaceae	g__Unclassified	LQ1_Cecum_2A_600641	pgol:K6V26_09190	Cellular Processes	Cellular Processes; Cellular community - prokaryotes	2.3.1.30	M00021	cysE	Cellular Processes; Cellular community - prokaryotes; Biofilm formation - Vibrio cholerae	TP	Cecum
s__Prevotella sp.	ko02024	K01897	LQ2_Colon_2A_253571	k__Bacteria	p__Bacteroidota	c__Bacteroidia	o__Bacteroidales	f__Prevotellaceae	g__Prevotella	LQ2_Colon_2A_253571	pru:PRU_1303	Cellular Processes	Cellular Processes; Cellular community - prokaryotes	6.2.1.3	M00086	ACSL, fadD	Cellular Processes; Cellular community - prokaryotes; Quorum sensing	TP	Colon
s__Prevotella sp.	ko05111	K01791	LQ2_Colon_2A_451903	k__Bacteria	p__Bacteroidota	c__Bacteroidia	o__Bacteroidales	f__Prevotellaceae	g__Prevotella	LQ2_Colon_2A_451903	bno:K8P02_02085	Cellular Processes	Cellular Processes; Cellular community - prokaryotes	5.1.3.14	-	wecB	Cellular Processes; Cellular community - prokaryotes; Biofilm formation - Vibrio cholerae	TP	Colon
s__Prevotella sp. CAG:891	ko02024	K01897|K07173	LQ1_Cecum_2A_117451	k__Bacteria	p__Bacteroidota	c__Bacteroidia	o__Bacteroidales	f__Prevotellaceae	g__Prevotella	LQ1_Cecum_2A_117451	bvu:BVU_3870	Cellular Processes	Cellular Processes; Cellular community - prokaryotes	6.2.1.3	M00086	ACSL, fadD	Cellular Processes; Cellular community - prokaryotes; Quorum sensing	TP	Cecum
s__Prevotella sp. CAG:891	ko02026	K07173	LQ1_Cecum_2A_1095348	k__Bacteria	p__Bacteroidota	c__Bacteroidia	o__Bacteroidales	f__Prevotellaceae	g__Prevotella	LQ1_Cecum_2A_1095348	pcop:I6J50_15460	Cellular Processes	Cellular Processes; Cellular community - prokaryotes	4.4.1.21	M00609	luxS	Cellular Processes; Cellular community - prokaryotes; Biofilm formation - Escherichia coli	TP	Cecum
s__Prevotella sp. CAG:891	ko05111	K07173	LQ1_Cecum_2A_1095348	k__Bacteria	p__Bacteroidota	c__Bacteroidia	o__Bacteroidales	f__Prevotellaceae	g__Prevotella	LQ1_Cecum_2A_1095348	pcop:I6J50_15460	Cellular Processes	Cellular Processes; Cellular community - prokaryotes	4.4.1.21	M00609	luxS	Cellular Processes; Cellular community - prokaryotes; Biofilm formation - Vibrio cholerae	TP	Cecum
s__Pseudoflavonifractor phocaeensis	ko02024	K01897	LQ1_Cecum_2A_414874	k__Bacteria	p__Bacillota	c__Clostridia	o__Eubacteriales	f__Oscillospiraceae	g__Pseudoflavonifractor	LQ1_Cecum_2A_414874	whj:H9Q79_09860	Cellular Processes	Cellular Processes; Cellular community - prokaryotes	6.2.1.3	M00086	ACSL, fadD	Cellular Processes; Cellular community - prokaryotes; Quorum sensing	TP	Cecum
s__Pseudoflavonifractor phocaeensis	ko02026	K00975|K00688	LQ1_Cecum_2A_937373	k__Bacteria	p__Bacillota	c__Clostridia	o__Eubacteriales	f__Oscillospiraceae	g__Pseudoflavonifractor	LQ1_Cecum_2A_937373	fpla:A4U99_04255	Cellular Processes	Cellular Processes; Cellular community - prokaryotes	2.7.7.27	M00565||M00854	glgC	Cellular Processes; Cellular community - prokaryotes; Biofilm formation - Escherichia coli	TP	Cecum
s__Pseudoflavonifractor phocaeensis	ko05111	K00640|K01912|K01791	LQ1_Rectum_2A_28253	k__Bacteria	p__Bacillota	c__Clostridia	o__Eubacteriales	f__Oscillospiraceae	g__Pseudoflavonifractor	LQ1_Rectum_2A_28253	pfaa:MM59RIKEN_08210	Cellular Processes	Cellular Processes; Cellular community - prokaryotes	2.3.1.30	M00021	cysE	Cellular Processes; Cellular community - prokaryotes; Biofilm formation - Vibrio cholerae	TP	Rectum
s__Roseburia inulinivorans	ko02024	K01657	LQ1_Rectum_2A_722597	k__Bacteria	p__Bacillota	c__Clostridia	o__Lachnospirales	f__Lachnospiraceae	g__Roseburia	LQ1_Rectum_2A_722597	rgn:RGna_10090	Cellular Processes	Cellular Processes; Cellular community - prokaryotes	4.1.3.27	M00023	trpE	Cellular Processes; Cellular community - prokaryotes; Quorum sensing	TP	Rectum
s__Roseburia inulinivorans	ko02025	K01657	LQ1_Rectum_2A_722597	k__Bacteria	p__Bacillota	c__Clostridia	o__Lachnospirales	f__Lachnospiraceae	g__Roseburia	LQ1_Rectum_2A_722597	rgn:RGna_10090	Cellular Processes	Cellular Processes; Cellular community - prokaryotes	4.1.3.27	M00023	trpE	Cellular Processes; Cellular community - prokaryotes; Biofilm formation - Pseudomonas aeruginosa	TP	Rectum
s__Roseburia inulinivorans	ko02026	K00703|K00975	LQ2_Cecum_2A_1290879	k__Bacteria	p__Bacillota	c__Clostridia	o__Lachnospirales	f__Lachnospiraceae	g__Roseburia	LQ2_Cecum_2A_1290879	rim:ROI_25000	Cellular Processes	Cellular Processes; Cellular community - prokaryotes	2.4.1.21	M00565||M00854	glgA	Cellular Processes; Cellular community - prokaryotes; Biofilm formation - Escherichia coli	TP	Cecum
s__Roseburia inulinivorans	ko05111	K01791	LQ1_Rectum_2A_978169	k__Bacteria	p__Bacillota	c__Clostridia	o__Lachnospirales	f__Lachnospiraceae	g__Roseburia	LQ1_Rectum_2A_978169	elim:B2M23_06660	Cellular Processes	Cellular Processes; Cellular community - prokaryotes	5.1.3.14	-	wecB	Cellular Processes; Cellular community - prokaryotes; Biofilm formation - Vibrio cholerae	TP	Rectum
s__Ruminococcus sp. HUN007	ko02024	K01218|K07173|K01626	LQ1_Cecum_2A_55276	k__Bacteria	p__Bacillota	c__Clostridia	o__Eubacteriales	f__Oscillospiraceae	g__Ruminococcus	LQ1_Cecum_2A_55276	ral:Rumal_0484	Cellular Processes	Cellular Processes; Cellular community - prokaryotes	3.2.1.78	-	gmuG	Cellular Processes; Cellular community - prokaryotes; Quorum sensing	TP	Cecum
s__Ruminococcus sp. HUN007	ko02026	K07173|K00688|K00703|K00975	LQ2_Cecum_2A_32825	k__Bacteria	p__Bacillota	c__Clostridia	o__Eubacteriales	f__Oscillospiraceae	g__Ruminococcus	LQ2_Cecum_2A_32825	mdv:C5Q96_00040	Cellular Processes	Cellular Processes; Cellular community - prokaryotes	4.4.1.21	M00609	luxS	Cellular Processes; Cellular community - prokaryotes; Biofilm formation - Escherichia coli	TP	Cecum
s__Ruminococcus sp. HUN007	ko05111	K07173|K00640|K01912	LQ2_Cecum_2A_32825	k__Bacteria	p__Bacillota	c__Clostridia	o__Eubacteriales	f__Oscillospiraceae	g__Ruminococcus	LQ2_Cecum_2A_32825	mdv:C5Q96_00040	Cellular Processes	Cellular Processes; Cellular community - prokaryotes	4.4.1.21	M00609	luxS	Cellular Processes; Cellular community - prokaryotes; Biofilm formation - Vibrio cholerae	TP	Cecum
s__Sodaliphilus pleomorphus	ko02024	K01897|K07173	LQ1_Cecum_2A_147598	k__Bacteria	p__Bacteroidota	c__Bacteroidia	o__Bacteroidales	f__Muribaculaceae	g__Sodaliphilus	LQ1_Cecum_2A_147598	bvs:BARVI_09235	Cellular Processes	Cellular Processes; Cellular community - prokaryotes	6.2.1.3	M00086	ACSL, fadD	Cellular Processes; Cellular community - prokaryotes; Quorum sensing	TP	Cecum
s__Sodaliphilus pleomorphus	ko02025	K01768	LQ1_Cecum_2A_1115658	k__Bacteria	p__Bacteroidota	c__Bacteroidia	o__Bacteroidales	f__Muribaculaceae	g__Sodaliphilus	LQ1_Cecum_2A_1115658	bvs:BARVI_02055	Cellular Processes	Cellular Processes; Cellular community - prokaryotes	4.6.1.1	-	E4.6.1.1	Cellular Processes; Cellular community - prokaryotes; Biofilm formation - Pseudomonas aeruginosa	TP	Cecum
s__Sodaliphilus pleomorphus	ko02026	K07173|K00703	LQ1_Cecum_2A_637268	k__Bacteria	p__Bacteroidota	c__Bacteroidia	o__Bacteroidales	f__Muribaculaceae	g__Sodaliphilus	LQ1_Cecum_2A_637268	bhum:JXR92_003180	Cellular Processes	Cellular Processes; Cellular community - prokaryotes	4.4.1.21	M00609	luxS	Cellular Processes; Cellular community - prokaryotes; Biofilm formation - Escherichia coli	TP	Cecum
s__Sodaliphilus pleomorphus	ko05111	K00640|K07173	LQ1_Cecum_2A_205040	k__Bacteria	p__Bacteroidota	c__Bacteroidia	o__Bacteroidales	f__Muribaculaceae	g__Sodaliphilus	LQ1_Cecum_2A_205040	pary:A4V02_11075	Cellular Processes	Cellular Processes; Cellular community - prokaryotes	2.3.1.30	M00021	cysE	Cellular Processes; Cellular community - prokaryotes; Biofilm formation - Vibrio cholerae	TP	Cecum
s__Terrisporobacter sp.	ko02024	K07173	LQ2_Colon_2A_356844	k__Bacteria	p__Bacillota	c__Clostridia	o__Peptostreptococcales	f__Peptostreptococcaceae	g__Terrisporobacter	LQ2_Colon_2A_356844	ibr:NQ514_00665	Cellular Processes	Cellular Processes; Cellular community - prokaryotes	4.4.1.21	M00609	luxS	Cellular Processes; Cellular community - prokaryotes; Quorum sensing	TP	Colon
s__Terrisporobacter sp.	ko02026	K07173|K00975|K00688|K00703	LQ2_Colon_2A_356844	k__Bacteria	p__Bacillota	c__Clostridia	o__Peptostreptococcales	f__Peptostreptococcaceae	g__Terrisporobacter	LQ2_Colon_2A_356844	ibr:NQ514_00665	Cellular Processes	Cellular Processes; Cellular community - prokaryotes	4.4.1.21	M00609	luxS	Cellular Processes; Cellular community - prokaryotes; Biofilm formation - Escherichia coli	TP	Colon
s__Terrisporobacter sp.	ko05111	K00640|K07173	LQ1_Colon_2A_1037813	k__Bacteria	p__Bacillota	c__Clostridia	o__Peptostreptococcales	f__Peptostreptococcaceae	g__Terrisporobacter	LQ1_Colon_2A_1037813	tgc:L0P85_07830	Cellular Processes	Cellular Processes; Cellular community - prokaryotes	2.3.1.30	M00021	cysE	Cellular Processes; Cellular community - prokaryotes; Biofilm formation - Vibrio cholerae	TP	Colon
s__Treponema berlinense	ko02024	K01728	LQ2_Cecum_2A_1003150	k__Bacteria	p__Spirochaetota	c__Spirochaetia	o__Spirochaetales	f__Treponemataceae	g__Treponema	LQ2_Cecum_2A_1003150	tbe:Trebr_2555	Cellular Processes	Cellular Processes; Cellular community - prokaryotes	4.2.2.2	-	pel	Cellular Processes; Cellular community - prokaryotes; Quorum sensing	TP	Cecum
s__Treponema bryantii	ko02024	K01897|K07173	LQ1_Cecum_2A_851519	k__Bacteria	p__Spirochaetota	c__Spirochaetia	o__Spirochaetales	f__Treponemataceae	g__Treponema	LQ1_Cecum_2A_851519	pxv:FXF36_08030	Cellular Processes	Cellular Processes; Cellular community - prokaryotes	6.2.1.3	M00086	ACSL, fadD	Cellular Processes; Cellular community - prokaryotes; Quorum sensing	TP	Cecum
s__Treponema bryantii	ko02025	K16011|K01768	LQ1_Rectum_2A_1069593	k__Bacteria	p__Spirochaetota	c__Spirochaetia	o__Spirochaetales	f__Treponemataceae	g__Treponema	LQ1_Rectum_2A_1069593	mrp:NM686_004490	Cellular Processes	Cellular Processes; Cellular community - prokaryotes	2.7.7.13||5.3.1.8	-	algA, xanB, rfbA, wbpW, pslB	Cellular Processes; Cellular community - prokaryotes; Biofilm formation - Pseudomonas aeruginosa	TP	Rectum
s__Treponema bryantii	ko02026	K07173|K00703|K00975	LQ1_Rectum_2A_1332480	k__Bacteria	p__Spirochaetota	c__Spirochaetia	o__Spirochaetales	f__Treponemataceae	g__Treponema	LQ1_Rectum_2A_1332480	pru:PRU_0125	Cellular Processes	Cellular Processes; Cellular community - prokaryotes	4.4.1.21	M00609	luxS	Cellular Processes; Cellular community - prokaryotes; Biofilm formation - Escherichia coli	TP	Rectum
s__Treponema bryantii	ko05111	K07173|K01912	LQ1_Rectum_2A_1332480	k__Bacteria	p__Spirochaetota	c__Spirochaetia	o__Spirochaetales	f__Treponemataceae	g__Treponema	LQ1_Rectum_2A_1332480	pru:PRU_0125	Cellular Processes	Cellular Processes; Cellular community - prokaryotes	4.4.1.21	M00609	luxS	Cellular Processes; Cellular community - prokaryotes; Biofilm formation - Vibrio cholerae	TP	Rectum
s__Treponema porcinum	ko02026	K00688	LQ2_Cecum_2A_1052475	k__Bacteria	p__Spirochaetota	c__Spirochaetia	o__Spirochaetales	f__Treponemataceae	g__Treponema	LQ2_Cecum_2A_1052475	trc:DYE49_10150	Cellular Processes	Cellular Processes; Cellular community - prokaryotes	2.4.1.1	M00855	PYG, glgP	Cellular Processes; Cellular community - prokaryotes; Biofilm formation - Escherichia coli	TP	Cecum
s__Treponema porcinum	ko05111	K00640	LQ1_Cecum_2A_1195346	k__Bacteria	p__Spirochaetota	c__Spirochaetia	o__Spirochaetales	f__Treponemataceae	g__Treponema	LQ1_Cecum_2A_1195346	tpav:HRQ91_01470	Cellular Processes	Cellular Processes; Cellular community - prokaryotes	2.3.1.30	M00021	cysE	Cellular Processes; Cellular community - prokaryotes; Biofilm formation - Vibrio cholerae	TP	Cecum
s__Treponema sp.	ko02024	K01897|K07173|K01626	LQ1_Cecum_2A_330531	k__Bacteria	p__Spirochaetota	c__Spirochaetia	o__Spirochaetales	f__Treponemataceae	g__Treponema	LQ1_Cecum_2A_330531	tbe:Trebr_0972	Cellular Processes	Cellular Processes; Cellular community - prokaryotes	6.2.1.3	M00086	ACSL, fadD	Cellular Processes; Cellular community - prokaryotes; Quorum sensing	TP	Cecum
s__Treponema sp.	ko02025	K01768	LQ1_Cecum_2A_523604	k__Bacteria	p__Spirochaetota	c__Spirochaetia	o__Spirochaetales	f__Treponemataceae	g__Treponema	LQ1_Cecum_2A_523604	tsu:Tresu_1852	Cellular Processes	Cellular Processes; Cellular community - prokaryotes	4.6.1.1	-	E4.6.1.1	Cellular Processes; Cellular community - prokaryotes; Biofilm formation - Pseudomonas aeruginosa	TP	Cecum
s__Treponema sp.	ko02026	K07173|K00975|K00688|K00703	LQ1_Rectum_2A_1459091	k__Bacteria	p__Spirochaetota	c__Spirochaetia	o__Spirochaetales	f__Treponemataceae	g__Treponema	LQ1_Rectum_2A_1459091	crs:FQB35_14295	Cellular Processes	Cellular Processes; Cellular community - prokaryotes	4.4.1.21	M00609	luxS	Cellular Processes; Cellular community - prokaryotes; Biofilm formation - Escherichia coli	TP	Rectum
s__Treponema sp.	ko05111	K07173|K00640|K01912	LQ1_Rectum_2A_1459091	k__Bacteria	p__Spirochaetota	c__Spirochaetia	o__Spirochaetales	f__Treponemataceae	g__Treponema	LQ1_Rectum_2A_1459091	crs:FQB35_14295	Cellular Processes	Cellular Processes; Cellular community - prokaryotes	4.4.1.21	M00609	luxS	Cellular Processes; Cellular community - prokaryotes; Biofilm formation - Vibrio cholerae	TP	Rectum
s__Veillonella caviae	ko02024	K01657	LQ2_Colon_2A_344857	k__Bacteria	p__Bacillota	c__Negativicutes	o__Veillonellales	f__Veillonellaceae	g__Veillonella	LQ2_Colon_2A_344857	vpr:Vpar_0158	Cellular Processes	Cellular Processes; Cellular community - prokaryotes	4.1.3.27	M00023	trpE	Cellular Processes; Cellular community - prokaryotes; Quorum sensing	TP	Colon
s__Veillonella caviae	ko02025	K01657	LQ2_Colon_2A_344857	k__Bacteria	p__Bacillota	c__Negativicutes	o__Veillonellales	f__Veillonellaceae	g__Veillonella	LQ2_Colon_2A_344857	vpr:Vpar_0158	Cellular Processes	Cellular Processes; Cellular community - prokaryotes	4.1.3.27	M00023	trpE	Cellular Processes; Cellular community - prokaryotes; Biofilm formation - Pseudomonas aeruginosa	TP	Colon
s__Vescimonas sp.	ko02024	K01626	LQ2_Cecum_2A_798695	k__Bacteria	p__Bacillota	c__Clostridia	o__Eubacteriales	f__Oscillospiraceae	g__Vescimonas	LQ2_Cecum_2A_798695	esr:ES1_26340	Cellular Processes	Cellular Processes; Cellular community - prokaryotes	2.5.1.54	M00022	E2.5.1.54, aroF, aroG, aroH	Cellular Processes; Cellular community - prokaryotes; Quorum sensing	TP	Cecum
s__Vescimonas sp.	ko02026	K00975	LQ1_Rectum_2A_962641	k__Bacteria	p__Bacillota	c__Clostridia	o__Eubacteriales	f__Oscillospiraceae	g__Vescimonas	LQ1_Rectum_2A_962641	vcop:MM50RIKEN_06870	Cellular Processes	Cellular Processes; Cellular community - prokaryotes	2.7.7.27	M00565||M00854	glgC	Cellular Processes; Cellular community - prokaryotes; Biofilm formation - Escherichia coli	TP	Rectum
s__Vescimonas sp.	ko05111	K00640	LQ1_Rectum_2A_227641	k__Bacteria	p__Bacillota	c__Clostridia	o__Eubacteriales	f__Oscillospiraceae	g__Vescimonas	LQ1_Rectum_2A_227641	vcop:MM50RIKEN_00530	Cellular Processes	Cellular Processes; Cellular community - prokaryotes	2.3.1.30	M00021	cysE	Cellular Processes; Cellular community - prokaryotes; Biofilm formation - Vibrio cholerae	TP	Rectum
s__Xylanibacter muris	ko02024	K01897	LQ1_Cecum_2A_312464	k__Bacteria	p__Bacteroidota	c__Bacteroidia	o__Bacteroidales	f__Prevotellaceae	g__Xylanibacter	LQ1_Cecum_2A_312464	pje:CRM71_09690	Cellular Processes	Cellular Processes; Cellular community - prokaryotes	6.2.1.3	M00086	ACSL, fadD	Cellular Processes; Cellular community - prokaryotes; Quorum sensing	TP	Cecum
s__Xylanibacter muris	ko02026	K00703|K00688	LQ1_Cecum_2A_463726	k__Bacteria	p__Bacteroidota	c__Bacteroidia	o__Bacteroidales	f__Prevotellaceae	g__Xylanibacter	LQ1_Cecum_2A_463726	pbuc:LK429_10635	Cellular Processes	Cellular Processes; Cellular community - prokaryotes	2.4.1.21	M00565||M00854	glgA	Cellular Processes; Cellular community - prokaryotes; Biofilm formation - Escherichia coli	TP	Cecum
s__Xylanibacter rodentium	ko02024	K01657|K01658	LQ1_Colon_2A_684630	k__Bacteria	p__Bacteroidota	c__Bacteroidia	o__Bacteroidales	f__Prevotellaceae	g__Xylanibacter	LQ1_Colon_2A_684630	pru:PRU_1455	Cellular Processes	Cellular Processes; Cellular community - prokaryotes	4.1.3.27	M00023	trpE	Cellular Processes; Cellular community - prokaryotes; Quorum sensing	TP	Colon
s__Xylanibacter rodentium	ko02025	K01657|K01658	LQ1_Colon_2A_684630	k__Bacteria	p__Bacteroidota	c__Bacteroidia	o__Bacteroidales	f__Prevotellaceae	g__Xylanibacter	LQ1_Colon_2A_684630	pru:PRU_1455	Cellular Processes	Cellular Processes; Cellular community - prokaryotes	4.1.3.27	M00023	trpE	Cellular Processes; Cellular community - prokaryotes; Biofilm formation - Pseudomonas aeruginosa	TP	Colon
s__Xylanibacter rodentium	ko02026	K00688	LQ1_Cecum_2A_1310670	k__Bacteria	p__Bacteroidota	c__Bacteroidia	o__Bacteroidales	f__Prevotellaceae	g__Xylanibacter	LQ1_Cecum_2A_1310670	dun:FDZ78_09540	Cellular Processes	Cellular Processes; Cellular community - prokaryotes	2.4.1.1	M00855	PYG, glgP	Cellular Processes; Cellular community - prokaryotes; Biofilm formation - Escherichia coli	TP	Cecum
s__Xylanibacter ruminicola	ko02025	K01768	LQ1_Cecum_2A_996597	k__Bacteria	p__Bacteroidota	c__Bacteroidia	o__Bacteroidales	f__Prevotellaceae	g__Xylanibacter	LQ1_Cecum_2A_996597	pfus:ADJ77_00540	Cellular Processes	Cellular Processes; Cellular community - prokaryotes	4.6.1.1	-	E4.6.1.1	Cellular Processes; Cellular community - prokaryotes; Biofilm formation - Pseudomonas aeruginosa	TP	Cecum
s__uncultured Clostridium sp.	ko02024	K01218|K01897|K07173|K01626|K01658	LQ2_Cecum_2A_32473	k__Bacteria	p__Bacillota	c__Clostridia	o__Eubacteriales	f__Clostridiaceae	g__Clostridium	LQ2_Cecum_2A_32473	ccb:Clocel_1134	Cellular Processes	Cellular Processes; Cellular community - prokaryotes	3.2.1.78	-	gmuG	Cellular Processes; Cellular community - prokaryotes; Quorum sensing	TP	Cecum
s__uncultured Clostridium sp.	ko02025	K03651|K01658	LQ1_Cecum_2A_1164227	k__Bacteria	p__Bacillota	c__Clostridia	o__Eubacteriales	f__Clostridiaceae	g__Clostridium	LQ1_Cecum_2A_1164227	cbut:ATN24_17940	Cellular Processes	Cellular Processes; Cellular community - prokaryotes	3.1.4.53	-	cpdA	Cellular Processes; Cellular community - prokaryotes; Biofilm formation - Pseudomonas aeruginosa	TP	Cecum
s__uncultured Clostridium sp.	ko02026	K02777|K07173|K00688|K00694|K00975	LQ1_Cecum_2A_1053059	k__Bacteria	p__Bacillota	c__Clostridia	o__Eubacteriales	f__Clostridiaceae	g__Clostridium	LQ1_Cecum_2A_1053059	cnn:CNEO_4533	Cellular Processes	Cellular Processes; Cellular community - prokaryotes	2.7.1.-	-	crr	Cellular Processes; Cellular community - prokaryotes; Biofilm formation - Escherichia coli	TP	Cecum
s__uncultured Clostridium sp.	ko05111	K02777|K07173|K00640|K01791	LQ1_Cecum_2A_1053059	k__Bacteria	p__Bacillota	c__Clostridia	o__Eubacteriales	f__Clostridiaceae	g__Clostridium	LQ1_Cecum_2A_1053059	cnn:CNEO_4533	Cellular Processes	Cellular Processes; Cellular community - prokaryotes	2.7.1.-	-	crr	Cellular Processes; Cellular community - prokaryotes; Biofilm formation - Vibrio cholerae	TP	Cecum
s__uncultured Dialister sp.	ko02024	K01897|K01626|K01658	LQ1_Cecum_2A_771851	k__Bacteria	p__Bacillota	c__Negativicutes	o__Veillonellales	f__Veillonellaceae	g__Dialister	LQ1_Cecum_2A_771851	dho:Dia5BBH33_21040	Cellular Processes	Cellular Processes; Cellular community - prokaryotes	6.2.1.3	M00086	ACSL, fadD	Cellular Processes; Cellular community - prokaryotes; Quorum sensing	TP	Cecum
s__uncultured Dialister sp.	ko02025	K03651|K01658	LQ1_Stomach_2A_174880	k__Bacteria	p__Bacillota	c__Negativicutes	o__Veillonellales	f__Veillonellaceae	g__Dialister	LQ1_Stomach_2A_174880	dho:Dia5BBH33_19300	Cellular Processes	Cellular Processes; Cellular community - prokaryotes	3.1.4.53	-	cpdA	Cellular Processes; Cellular community - prokaryotes; Biofilm formation - Pseudomonas aeruginosa	TP	Stomach
s__uncultured Dialister sp.	ko05111	K01791	LQ1_Stomach_2A_264095	k__Bacteria	p__Bacillota	c__Negativicutes	o__Veillonellales	f__Veillonellaceae	g__Dialister	LQ1_Stomach_2A_264095	dho:Dia5BBH33_16240	Cellular Processes	Cellular Processes; Cellular community - prokaryotes	5.1.3.14	-	wecB	Cellular Processes; Cellular community - prokaryotes; Biofilm formation - Vibrio cholerae	TP	Stomach
s__uncultured Dysosmobacter sp.	ko02025	K01768|K03651	LQ1_Rectum_2A_1240095	k__Bacteria	p__Bacillota	c__Clostridia	o__Eubacteriales	f__Oscillospiraceae	g__Dysosmobacter	LQ1_Rectum_2A_1240095	ccom:I6K69_04810	Cellular Processes	Cellular Processes; Cellular community - prokaryotes	4.6.1.1	-	E4.6.1.1	Cellular Processes; Cellular community - prokaryotes; Biofilm formation - Pseudomonas aeruginosa	TP	Rectum
s__uncultured Methanobrevibacter sp.	ko02024	K01897|K01658	LQ2_Cecum_2A_351401	k__Archaea	p__Euryarchaeota	c__Methanobacteria	o__Methanobacteriales	f__Methanobacteriaceae	g__Methanobrevibacter	LQ2_Cecum_2A_351401	vcop:MM50RIKEN_16370	Cellular Processes	Cellular Processes; Cellular community - prokaryotes	6.2.1.3	M00086	ACSL, fadD	Cellular Processes; Cellular community - prokaryotes; Quorum sensing	TP	Cecum
s__uncultured Methanobrevibacter sp.	ko02025	K01658	LQ1_Rectum_2A_114088	k__Archaea	p__Euryarchaeota	c__Methanobacteria	o__Methanobacteriales	f__Methanobacteriaceae	g__Methanobrevibacter	LQ1_Rectum_2A_114088	meye:TL18_09975	Cellular Processes	Cellular Processes; Cellular community - prokaryotes	4.1.3.27	M00023	trpG	Cellular Processes; Cellular community - prokaryotes; Biofilm formation - Pseudomonas aeruginosa	TP	Rectum
s__uncultured Methanobrevibacter sp.	ko05111	K00640|K01912|K01791|K02472	LQ1_Rectum_2A_806829	k__Archaea	p__Euryarchaeota	c__Methanobacteria	o__Methanobacteriales	f__Methanobacteriaceae	g__Methanobrevibacter	LQ1_Rectum_2A_806829	msi:Msm_0270	Cellular Processes	Cellular Processes; Cellular community - prokaryotes	2.3.1.30	M00021	cysE	Cellular Processes; Cellular community - prokaryotes; Biofilm formation - Vibrio cholerae	TP	Rectum
s__uncultured Treponema sp.	ko02024	K01728|K01897|K01657	LQ2_Cecum_2A_1025200	k__Bacteria	p__Spirochaetota	c__Spirochaetia	o__Spirochaetales	f__Treponemataceae	g__Treponema	LQ2_Cecum_2A_1025200	tbe:Trebr_2555	Cellular Processes	Cellular Processes; Cellular community - prokaryotes	4.2.2.2	-	pel	Cellular Processes; Cellular community - prokaryotes; Quorum sensing	TP	Cecum
s__uncultured Treponema sp.	ko02025	K01657	LQ1_Rectum_2A_343069	k__Bacteria	p__Spirochaetota	c__Spirochaetia	o__Spirochaetales	f__Treponemataceae	g__Treponema	LQ1_Rectum_2A_343069	fsc:FSU_0540	Cellular Processes	Cellular Processes; Cellular community - prokaryotes	4.1.3.27	M00023	trpE	Cellular Processes; Cellular community - prokaryotes; Biofilm formation - Pseudomonas aeruginosa	TP	Rectum
s__uncultured Treponema sp.	ko02026	K00703	LQ1_Rectum_2A_656620	k__Bacteria	p__Spirochaetota	c__Spirochaetia	o__Spirochaetales	f__Treponemataceae	g__Treponema	LQ1_Rectum_2A_656620	tsu:Tresu_1221	Cellular Processes	Cellular Processes; Cellular community - prokaryotes	2.4.1.21	M00565||M00854	glgA	Cellular Processes; Cellular community - prokaryotes; Biofilm formation - Escherichia coli	TP	Rectum
s__uncultured Treponema sp.	ko05111	K01912|K01791	LQ1_Cecum_2A_708574	k__Bacteria	p__Spirochaetota	c__Spirochaetia	o__Spirochaetales	f__Treponemataceae	g__Treponema	LQ1_Cecum_2A_708574	tsu:Tresu_2398	Cellular Processes	Cellular Processes; Cellular community - prokaryotes	6.2.1.30	M00878	paaK	Cellular Processes; Cellular community - prokaryotes; Biofilm formation - Vibrio cholerae	TP	Cecum
s__uncultured bacterium	ko02026	K00688	LQ1_Jejunum_2A_521994	k__Bacteria	p__Unclassified	c__Unclassified	o__Unclassified	f__Unclassified	g__Unclassified	LQ1_Jejunum_2A_521994	psiu:116740560	Cellular Processes	Cellular Processes; Cellular community - prokaryotes	2.4.1.1	M00855	PYG, glgP	Cellular Processes; Cellular community - prokaryotes; Biofilm formation - Escherichia coli	TP	Jejunum
s__Acinetobacter baumannii	ko04146	K00031	LQ1_Stomach_2A_283441	k__Bacteria	p__Pseudomonadota	c__Gammaproteobacteria	o__Moraxellales	f__Moraxellaceae	g__Acinetobacter	LQ1_Stomach_2A_283441	aid:CTZ23_02985	Cellular Processes	Cellular Processes; Transport and catabolism	1.1.1.42	M00009||M00010||M00173||M00740	IDH1, IDH2, icd	Cellular Processes; Transport and catabolism; Peroxisome	TP	Stomach
s__Blautia sp.	ko04146	K01897	LQ1_Rectum_2A_1487559	k__Bacteria	p__Bacillota	c__Clostridia	o__Lachnospirales	f__Lachnospiraceae	g__Blautia	LQ1_Rectum_2A_1487559	rto:RTO_30500	Cellular Processes	Cellular Processes; Transport and catabolism	6.2.1.3	M00086	ACSL, fadD	Cellular Processes; Transport and catabolism; Peroxisome	TP	Rectum
s__Caudoviricetes sp.	ko04142	K01206	LQ1_Cecum_2A_712815	k__Viruses	p__Uroviricota	c__Caudoviricetes	o__Unclassified	f__Unclassified	g__Unclassified	LQ1_Cecum_2A_712815	pbk:Back11_51270	Cellular Processes	Cellular Processes; Transport and catabolism	3.2.1.51	-	FUCA	Cellular Processes; Transport and catabolism; Lysosome	TP	Cecum
s__Caudoviricetes sp.	ko04146	K01897	LQ1_Colon_2A_917326	k__Viruses	p__Uroviricota	c__Caudoviricetes	o__Unclassified	f__Unclassified	g__Unclassified	LQ1_Colon_2A_917326	ccl:Clocl_3396	Cellular Processes	Cellular Processes; Transport and catabolism	6.2.1.3	M00086	ACSL, fadD	Cellular Processes; Transport and catabolism; Peroxisome	TP	Colon
s__Clostridia bacterium	ko04142	K12373|K01206	LQ1_Colon_2A_536484	k__Bacteria	p__Bacillota	c__Clostridia	o__Unclassified	f__Unclassified	g__Unclassified	LQ1_Colon_2A_536484	jda:BW727_101631	Cellular Processes	Cellular Processes; Transport and catabolism	3.2.1.52	M00079	HEXA_B	Cellular Processes; Transport and catabolism; Lysosome	TP	Colon
s__Clostridiales bacterium	ko04142	K01192|K12373|K01201	LQ1_Colon_2A_599740	k__Bacteria	p__Bacillota	c__Clostridia	o__Eubacteriales	f__Unclassified	g__Unclassified	LQ1_Colon_2A_599740	blau:DQQ01_03385	Cellular Processes	Cellular Processes; Transport and catabolism	3.2.1.25	-	E3.2.1.25, MANBA, manB	Cellular Processes; Transport and catabolism; Lysosome	TP	Colon
s__Clostridiales bacterium	ko04146	K00031|K01897	LQ1_Rectum_2A_278118	k__Bacteria	p__Bacillota	c__Clostridia	o__Eubacteriales	f__Unclassified	g__Unclassified	LQ1_Rectum_2A_278118	svj:NQ490_09520	Cellular Processes	Cellular Processes; Transport and catabolism	1.1.1.42	M00009||M00010||M00173||M00740	IDH1, IDH2, icd	Cellular Processes; Transport and catabolism; Peroxisome	TP	Rectum
s__Clostridium sp.	ko04142	K12373|K01186	LQ1_Cecum_2A_353059	k__Bacteria	p__Bacillota	c__Clostridia	o__Eubacteriales	f__Clostridiaceae	g__Clostridium	LQ1_Cecum_2A_353059	csep:CP523_12390	Cellular Processes	Cellular Processes; Transport and catabolism	3.2.1.52	M00079	HEXA_B	Cellular Processes; Transport and catabolism; Lysosome	TP	Cecum
s__Clostridium sp.	ko04146	K01897	LQ1_Cecum_2A_104129	k__Bacteria	p__Bacillota	c__Clostridia	o__Eubacteriales	f__Clostridiaceae	g__Clostridium	LQ1_Cecum_2A_104129	pxv:FXF36_08030	Cellular Processes	Cellular Processes; Transport and catabolism	6.2.1.3	M00086	ACSL, fadD	Cellular Processes; Transport and catabolism; Peroxisome	TP	Cecum
s__Clostridium sp. CAG:1193	ko04146	K01897	LQ2_Cecum_2A_302050	k__Bacteria	p__Bacillota	c__Clostridia	o__Eubacteriales	f__Clostridiaceae	g__Clostridium	LQ2_Cecum_2A_302050	vcop:MM50RIKEN_16370	Cellular Processes	Cellular Processes; Transport and catabolism	6.2.1.3	M00086	ACSL, fadD	Cellular Processes; Transport and catabolism; Peroxisome	TP	Cecum
s__Clostridium sp. CAG:914	ko04146	K01897	LQ2_Colon_2A_212790	k__Bacteria	p__Bacillota	c__Clostridia	o__Eubacteriales	f__Clostridiaceae	g__Clostridium	LQ2_Colon_2A_212790	vcop:MM50RIKEN_16370	Cellular Processes	Cellular Processes; Transport and catabolism	6.2.1.3	M00086	ACSL, fadD	Cellular Processes; Transport and catabolism; Peroxisome	TP	Colon
s__Dysosmobacter sp.	ko04142	K12373	LQ2_Cecum_2A_1227445	k__Bacteria	p__Bacillota	c__Clostridia	o__Eubacteriales	f__Oscillospiraceae	g__Dysosmobacter	LQ2_Cecum_2A_1227445	erm:EYR00_13495	Cellular Processes	Cellular Processes; Transport and catabolism	3.2.1.52	M00079	HEXA_B	Cellular Processes; Transport and catabolism; Lysosome	TP	Cecum
s__Dysosmobacter sp.	ko04146	K00031	LQ1_Cecum_2A_198396	k__Bacteria	p__Bacillota	c__Clostridia	o__Eubacteriales	f__Oscillospiraceae	g__Dysosmobacter	LQ1_Cecum_2A_198396	obj:EIO64_03345	Cellular Processes	Cellular Processes; Transport and catabolism	1.1.1.42	M00009||M00010||M00173||M00740	IDH1, IDH2, icd	Cellular Processes; Transport and catabolism; Peroxisome	TP	Cecum
s__Escherichia coli	ko04146	K00031	LQ1_Jejunum_2A_615525	k__Bacteria	p__Pseudomonadota	c__Gammaproteobacteria	o__Enterobacterales	f__Enterobacteriaceae	g__Escherichia	LQ1_Jejunum_2A_615525	maua:101826284	Cellular Processes	Cellular Processes; Transport and catabolism	1.1.1.42	M00009||M00010||M00173||M00740	IDH1, IDH2, icd	Cellular Processes; Transport and catabolism; Peroxisome	TP	Jejunum
s__Evtepia sp.	ko04142	K12373	LQ1_Cecum_2A_371119	k__Bacteria	p__Bacillota	c__Clostridia	o__Eubacteriales	f__Unclassified	g__Evtepia	LQ1_Cecum_2A_371119	efd:EFD32_0106	Cellular Processes	Cellular Processes; Transport and catabolism	3.2.1.52	M00079	HEXA_B	Cellular Processes; Transport and catabolism; Lysosome	TP	Cecum
s__Evtepia sp.	ko04146	K00031|K01897	LQ2_Cecum_2A_696740	k__Bacteria	p__Bacillota	c__Clostridia	o__Eubacteriales	f__Unclassified	g__Evtepia	LQ2_Cecum_2A_696740	vcop:MM50RIKEN_16460	Cellular Processes	Cellular Processes; Transport and catabolism	1.1.1.42	M00009||M00010||M00173||M00740	IDH1, IDH2, icd	Cellular Processes; Transport and catabolism; Peroxisome	TP	Cecum
s__Faecalicatena contorta	ko04146	K00031	LQ1_Rectum_2A_1415643	k__Bacteria	p__Bacillota	c__Clostridia	o__Lachnospirales	f__Lachnospiraceae	g__Faecalicatena	LQ1_Rectum_2A_1415643	dlo:K5I24_01945	Cellular Processes	Cellular Processes; Transport and catabolism	1.1.1.42	M00009||M00010||M00173||M00740	IDH1, IDH2, icd	Cellular Processes; Transport and catabolism; Peroxisome	TP	Rectum
s__Firmicutes bacterium CAG:137	ko04142	K01206	LQ2_Cecum_2A_1084560	k__Bacteria	p__Bacillota	c__Unclassified	o__Unclassified	f__Unclassified	g__Unclassified	LQ2_Cecum_2A_1084560	rca:Rcas_3615	Cellular Processes	Cellular Processes; Transport and catabolism	3.2.1.51	-	FUCA	Cellular Processes; Transport and catabolism; Lysosome	TP	Cecum
s__Firmicutes bacterium CAG:137	ko04146	K01897	LQ1_Cecum_2A_133997	k__Bacteria	p__Bacillota	c__Unclassified	o__Unclassified	f__Unclassified	g__Unclassified	LQ1_Cecum_2A_133997	vcop:MM50RIKEN_16370	Cellular Processes	Cellular Processes; Transport and catabolism	6.2.1.3	M00086	ACSL, fadD	Cellular Processes; Transport and catabolism; Peroxisome	TP	Cecum
s__Firmicutes bacterium CAG:238	ko04146	K01897	LQ1_Rectum_2A_1096716	k__Bacteria	p__Bacillota	c__Unclassified	o__Unclassified	f__Unclassified	g__Unclassified	LQ1_Rectum_2A_1096716	etm:CE91St48_38670	Cellular Processes	Cellular Processes; Transport and catabolism	6.2.1.3	M00086	ACSL, fadD	Cellular Processes; Transport and catabolism; Peroxisome	TP	Rectum
s__Firmicutes bacterium CAG:555	ko04146	K01897	LQ2_Cecum_2A_1213867	k__Bacteria	p__Bacillota	c__Unclassified	o__Unclassified	f__Unclassified	g__Unclassified	LQ2_Cecum_2A_1213867	fpa:FPR_02970	Cellular Processes	Cellular Processes; Transport and catabolism	6.2.1.3	M00086	ACSL, fadD	Cellular Processes; Transport and catabolism; Peroxisome	TP	Cecum
s__Fusibacillus kribbianus	ko04146	K00031|K01897	LQ1_Rectum_2A_994806	k__Bacteria	p__Bacillota	c__Clostridia	o__Lachnospirales	f__Lachnospiraceae	g__Fusibacillus	LQ1_Rectum_2A_994806	fpa:FPR_00980	Cellular Processes	Cellular Processes; Transport and catabolism	1.1.1.42	M00009||M00010||M00173||M00740	IDH1, IDH2, icd	Cellular Processes; Transport and catabolism; Peroxisome	TP	Rectum
s__Gemmiger sp.	ko04142	K01195|K01201|K12373	LQ1_Colon_2A_1099982	k__Bacteria	p__Bacillota	c__Clostridia	o__Eubacteriales	f__Unclassified	g__Gemmiger	LQ1_Colon_2A_1099982	fpra:CG447_12395	Cellular Processes	Cellular Processes; Transport and catabolism	3.2.1.31	M00014||M00076||M00077||M00078||M00129	uidA, GUSB	Cellular Processes; Transport and catabolism; Lysosome	TP	Colon
s__Lachnospiraceae bacterium A4	ko04142	K01192	LQ1_Cecum_2A_474035	k__Bacteria	p__Bacillota	c__Clostridia	o__Lachnospirales	f__Lachnospiraceae	g__Unclassified	LQ1_Cecum_2A_474035	blab:EYS05_07510	Cellular Processes	Cellular Processes; Transport and catabolism	3.2.1.25	-	E3.2.1.25, MANBA, manB	Cellular Processes; Transport and catabolism; Lysosome	TP	Cecum
s__Lachnospiraceae bacterium A4	ko04146	K00031	LQ1_Rectum_2A_316249	k__Bacteria	p__Bacillota	c__Clostridia	o__Lachnospirales	f__Lachnospiraceae	g__Unclassified	LQ1_Rectum_2A_316249	ssun:H9Q77_07620	Cellular Processes	Cellular Processes; Transport and catabolism	1.1.1.42	M00009||M00010||M00173||M00740	IDH1, IDH2, icd	Cellular Processes; Transport and catabolism; Peroxisome	TP	Rectum
s__Lachnospiraceae bacterium MD335	ko04146	K00031|K01897	LQ1_Colon_2A_24794	k__Bacteria	p__Bacillota	c__Clostridia	o__Lachnospirales	f__Lachnospiraceae	g__Unclassified	LQ1_Colon_2A_24794	rho:RHOM_07865	Cellular Processes	Cellular Processes; Transport and catabolism	1.1.1.42	M00009||M00010||M00173||M00740	IDH1, IDH2, icd	Cellular Processes; Transport and catabolism; Peroxisome	TP	Colon
s__Lacrimispora saccharolytica	ko04146	K00031	LQ1_Colon_2A_148716	k__Bacteria	p__Bacillota	c__Clostridia	o__Lachnospirales	f__Lachnospiraceae	g__Lacrimispora	LQ1_Colon_2A_148716	ssun:H9Q77_07620	Cellular Processes	Cellular Processes; Transport and catabolism	1.1.1.42	M00009||M00010||M00173||M00740	IDH1, IDH2, icd	Cellular Processes; Transport and catabolism; Peroxisome	TP	Colon
s__Leyella stercorea	ko04142	K01186|K12373|K01206	LQ1_Cecum_2A_267611	k__Bacteria	p__Bacteroidota	c__Bacteroidia	o__Bacteroidales	f__Prevotellaceae	g__Leyella	LQ1_Cecum_2A_267611	peo:AS203_07660	Cellular Processes	Cellular Processes; Transport and catabolism	3.2.1.18	-	NEU1	Cellular Processes; Transport and catabolism; Lysosome	TP	Cecum
s__Oscillibacter sp.	ko04146	K00031	LQ1_Rectum_2A_854912	k__Bacteria	p__Bacillota	c__Clostridia	o__Eubacteriales	f__Oscillospiraceae	g__Oscillibacter	LQ1_Rectum_2A_854912	obj:EIO64_03345	Cellular Processes	Cellular Processes; Transport and catabolism	1.1.1.42	M00009||M00010||M00173||M00740	IDH1, IDH2, icd	Cellular Processes; Transport and catabolism; Peroxisome	TP	Rectum
s__Oscillospiraceae bacterium	ko04142	K01192	LQ2_Colon_2A_1084911	k__Bacteria	p__Bacillota	c__Clostridia	o__Eubacteriales	f__Oscillospiraceae	g__Unclassified	LQ2_Colon_2A_1084911	grc:GI584_22320	Cellular Processes	Cellular Processes; Transport and catabolism	3.2.1.25	-	E3.2.1.25, MANBA, manB	Cellular Processes; Transport and catabolism; Lysosome	TP	Colon
s__Oscillospiraceae bacterium	ko04146	K00031|K01897	LQ2_Cecum_2A_1100182	k__Bacteria	p__Bacillota	c__Clostridia	o__Eubacteriales	f__Oscillospiraceae	g__Unclassified	LQ2_Cecum_2A_1100182	vcop:MM50RIKEN_16460	Cellular Processes	Cellular Processes; Transport and catabolism	1.1.1.42	M00009||M00010||M00173||M00740	IDH1, IDH2, icd	Cellular Processes; Transport and catabolism; Peroxisome	TP	Cecum
s__Palleniella intestinalis	ko04146	K01897	LQ1_Cecum_2A_275575	k__Bacteria	p__Bacteroidota	c__Bacteroidia	o__Bacteroidales	f__Prevotellaceae	g__Palleniella	LQ1_Cecum_2A_275575	pdt:Prede_0119	Cellular Processes	Cellular Processes; Transport and catabolism	6.2.1.3	M00086	ACSL, fadD	Cellular Processes; Transport and catabolism; Peroxisome	TP	Cecum
s__Phocaeicola vulgatus	ko04142	K12373	LQ1_Colon_2A_771624	k__Bacteria	p__Bacteroidota	c__Bacteroidia	o__Bacteroidales	f__Bacteroidaceae	g__Phocaeicola	LQ1_Colon_2A_771624	bdh:GV66_02880	Cellular Processes	Cellular Processes; Transport and catabolism	3.2.1.52	M00079	HEXA_B	Cellular Processes; Transport and catabolism; Lysosome	TP	Colon
s__Phocaeicola vulgatus	ko04146	K01897	LQ2_Cecum_2A_1133360	k__Bacteria	p__Bacteroidota	c__Bacteroidia	o__Bacteroidales	f__Bacteroidaceae	g__Phocaeicola	LQ2_Cecum_2A_1133360	bvu:BVU_3870	Cellular Processes	Cellular Processes; Transport and catabolism	6.2.1.3	M00086	ACSL, fadD	Cellular Processes; Transport and catabolism; Peroxisome	TP	Cecum
s__Porphyromonadaceae bacterium	ko04142	K01206	LQ2_Cecum_2A_554236	k__Bacteria	p__Bacteroidota	c__Bacteroidia	o__Bacteroidales	f__Porphyromonadaceae	g__Unclassified	LQ2_Cecum_2A_554236	osp:Odosp_0995	Cellular Processes	Cellular Processes; Transport and catabolism	3.2.1.51	-	FUCA	Cellular Processes; Transport and catabolism; Lysosome	TP	Cecum
s__Porphyromonadaceae bacterium	ko04146	K01897	LQ2_Colon_2A_1162079	k__Bacteria	p__Bacteroidota	c__Bacteroidia	o__Bacteroidales	f__Porphyromonadaceae	g__Unclassified	LQ2_Colon_2A_1162079	pary:A4V02_00125	Cellular Processes	Cellular Processes; Transport and catabolism	6.2.1.3	M00086	ACSL, fadD	Cellular Processes; Transport and catabolism; Peroxisome	TP	Colon
s__Prevotella sp.	ko04146	K00031|K01897	LQ2_Cecum_2A_532921	k__Bacteria	p__Bacteroidota	c__Bacteroidia	o__Bacteroidales	f__Prevotellaceae	g__Prevotella	LQ2_Cecum_2A_532921	pher:prwr041_16830	Cellular Processes	Cellular Processes; Transport and catabolism	1.1.1.42	M00009||M00010||M00173||M00740	IDH1, IDH2, icd	Cellular Processes; Transport and catabolism; Peroxisome	TP	Cecum
s__Prevotella sp. CAG:891	ko04142	K01206|K12373|K01186	LQ1_Cecum_2A_1095349	k__Bacteria	p__Bacteroidota	c__Bacteroidia	o__Bacteroidales	f__Prevotellaceae	g__Prevotella	LQ1_Cecum_2A_1095349	alq:C7Y71_002935	Cellular Processes	Cellular Processes; Transport and catabolism	3.2.1.51	-	FUCA	Cellular Processes; Transport and catabolism; Lysosome	TP	Cecum
s__Prevotella sp. CAG:891	ko04146	K01897	LQ1_Cecum_2A_117451	k__Bacteria	p__Bacteroidota	c__Bacteroidia	o__Bacteroidales	f__Prevotellaceae	g__Prevotella	LQ1_Cecum_2A_117451	bvu:BVU_3870	Cellular Processes	Cellular Processes; Transport and catabolism	6.2.1.3	M00086	ACSL, fadD	Cellular Processes; Transport and catabolism; Peroxisome	TP	Cecum
s__Pseudoflavonifractor phocaeensis	ko04146	K01897|K01640	LQ1_Cecum_2A_414874	k__Bacteria	p__Bacillota	c__Clostridia	o__Eubacteriales	f__Oscillospiraceae	g__Pseudoflavonifractor	LQ1_Cecum_2A_414874	whj:H9Q79_09860	Cellular Processes	Cellular Processes; Transport and catabolism	6.2.1.3	M00086	ACSL, fadD	Cellular Processes; Transport and catabolism; Peroxisome	TP	Cecum
s__Roseburia inulinivorans	ko04142	K01206	LQ1_Cecum_2A_12626	k__Bacteria	p__Bacillota	c__Clostridia	o__Lachnospirales	f__Lachnospiraceae	g__Roseburia	LQ1_Cecum_2A_12626	pbk:Back11_51270	Cellular Processes	Cellular Processes; Transport and catabolism	3.2.1.51	-	FUCA	Cellular Processes; Transport and catabolism; Lysosome	TP	Cecum
s__Ruminococcus sp. HUN007	ko04146	K00031	LQ2_Cecum_2A_178381	k__Bacteria	p__Bacillota	c__Clostridia	o__Eubacteriales	f__Oscillospiraceae	g__Ruminococcus	LQ2_Cecum_2A_178381	rus:RBI_I01385	Cellular Processes	Cellular Processes; Transport and catabolism	1.1.1.42	M00009||M00010||M00173||M00740	IDH1, IDH2, icd	Cellular Processes; Transport and catabolism; Peroxisome	TP	Cecum
s__Sodaliphilus pleomorphus	ko04146	K01897	LQ1_Cecum_2A_147598	k__Bacteria	p__Bacteroidota	c__Bacteroidia	o__Bacteroidales	f__Muribaculaceae	g__Sodaliphilus	LQ1_Cecum_2A_147598	bvs:BARVI_09235	Cellular Processes	Cellular Processes; Transport and catabolism	6.2.1.3	M00086	ACSL, fadD	Cellular Processes; Transport and catabolism; Peroxisome	TP	Cecum
s__Treponema berlinense	ko04146	K00031	LQ2_Colon_2A_49342	k__Bacteria	p__Spirochaetota	c__Spirochaetia	o__Spirochaetales	f__Treponemataceae	g__Treponema	LQ2_Colon_2A_49342	tsu:Tresu_0393	Cellular Processes	Cellular Processes; Transport and catabolism	1.1.1.42	M00009||M00010||M00173||M00740	IDH1, IDH2, icd	Cellular Processes; Transport and catabolism; Peroxisome	TP	Colon
s__Treponema bryantii	ko04142	K12373	LQ1_Rectum_2A_230534	k__Bacteria	p__Spirochaetota	c__Spirochaetia	o__Spirochaetales	f__Treponemataceae	g__Treponema	LQ1_Rectum_2A_230534	tbe:Trebr_1627	Cellular Processes	Cellular Processes; Transport and catabolism	3.2.1.52	M00079	HEXA_B	Cellular Processes; Transport and catabolism; Lysosome	TP	Rectum
s__Treponema bryantii	ko04146	K01897	LQ1_Cecum_2A_851519	k__Bacteria	p__Spirochaetota	c__Spirochaetia	o__Spirochaetales	f__Treponemataceae	g__Treponema	LQ1_Cecum_2A_851519	pxv:FXF36_08030	Cellular Processes	Cellular Processes; Transport and catabolism	6.2.1.3	M00086	ACSL, fadD	Cellular Processes; Transport and catabolism; Peroxisome	TP	Cecum
s__Treponema porcinum	ko04145	K02152	LQ1_Cecum_2A_773327	k__Bacteria	p__Spirochaetota	c__Spirochaetia	o__Spirochaetales	f__Treponemataceae	g__Treponema	LQ1_Cecum_2A_773327	tpav:HRQ91_08435	Cellular Processes	Cellular Processes; Transport and catabolism	-	M00160	ATPeV1G, ATP6G	Cellular Processes; Transport and catabolism; Phagosome	TP	Cecum
s__Treponema sp.	ko04146	K00031|K01897	LQ1_Rectum_2A_665758	k__Bacteria	p__Spirochaetota	c__Spirochaetia	o__Spirochaetales	f__Treponemataceae	g__Treponema	LQ1_Rectum_2A_665758	tsu:Tresu_0393	Cellular Processes	Cellular Processes; Transport and catabolism	1.1.1.42	M00009||M00010||M00173||M00740	IDH1, IDH2, icd	Cellular Processes; Transport and catabolism; Peroxisome	TP	Rectum
s__Xylanibacter caecicola	ko04142	K01186	LQ1_Cecum_2A_295342	k__Bacteria	p__Bacteroidota	c__Bacteroidia	o__Bacteroidales	f__Prevotellaceae	g__Xylanibacter	LQ1_Cecum_2A_295342	alq:C7Y71_008080	Cellular Processes	Cellular Processes; Transport and catabolism	3.2.1.18	-	NEU1	Cellular Processes; Transport and catabolism; Lysosome	TP	Cecum
s__Xylanibacter muris	ko04146	K01897	LQ1_Cecum_2A_312464	k__Bacteria	p__Bacteroidota	c__Bacteroidia	o__Bacteroidales	f__Prevotellaceae	g__Xylanibacter	LQ1_Cecum_2A_312464	pje:CRM71_09690	Cellular Processes	Cellular Processes; Transport and catabolism	6.2.1.3	M00086	ACSL, fadD	Cellular Processes; Transport and catabolism; Peroxisome	TP	Cecum
s__uncultured Clostridium sp.	ko04146	K00031|K01897|K03781	LQ1_Cecum_2A_284663	k__Bacteria	p__Bacillota	c__Clostridia	o__Eubacteriales	f__Clostridiaceae	g__Clostridium	LQ1_Cecum_2A_284663	cbut:ATN24_06375	Cellular Processes	Cellular Processes; Transport and catabolism	1.1.1.42	M00009||M00010||M00173||M00740	IDH1, IDH2, icd	Cellular Processes; Transport and catabolism; Peroxisome	TP	Cecum
s__uncultured Dialister sp.	ko04146	K01897	LQ1_Cecum_2A_771851	k__Bacteria	p__Bacillota	c__Negativicutes	o__Veillonellales	f__Veillonellaceae	g__Dialister	LQ1_Cecum_2A_771851	dho:Dia5BBH33_21040	Cellular Processes	Cellular Processes; Transport and catabolism	6.2.1.3	M00086	ACSL, fadD	Cellular Processes; Transport and catabolism; Peroxisome	TP	Cecum
s__uncultured Methanobrevibacter sp.	ko04146	K01897	LQ2_Cecum_2A_351401	k__Archaea	p__Euryarchaeota	c__Methanobacteria	o__Methanobacteriales	f__Methanobacteriaceae	g__Methanobrevibacter	LQ2_Cecum_2A_351401	vcop:MM50RIKEN_16370	Cellular Processes	Cellular Processes; Transport and catabolism	6.2.1.3	M00086	ACSL, fadD	Cellular Processes; Transport and catabolism; Peroxisome	TP	Cecum
s__uncultured Treponema sp.	ko04146	K00031|K01897	LQ2_Colon_2A_1006451	k__Bacteria	p__Spirochaetota	c__Spirochaetia	o__Spirochaetales	f__Treponemataceae	g__Treponema	LQ2_Colon_2A_1006451	tsu:Tresu_0393	Cellular Processes	Cellular Processes; Transport and catabolism	1.1.1.42	M00009||M00010||M00173||M00740	IDH1, IDH2, icd	Cellular Processes; Transport and catabolism; Peroxisome	TP	Colon
s__uncultured bacterium	ko04142	K01195|K01189	LQ1_Rectum_2A_6818	k__Bacteria	p__Unclassified	c__Unclassified	o__Unclassified	f__Unclassified	g__Unclassified	LQ1_Rectum_2A_6818	bpro:PMF13cell1_01417	Cellular Processes	Cellular Processes; Transport and catabolism	3.2.1.31	M00014||M00076||M00077||M00078||M00129	uidA, GUSB	Cellular Processes; Transport and catabolism; Lysosome	TP	Rectum
s__Bacteriophage sp.	ko02060	K02779	LQ1_Colon_2A_966881	k__Viruses	p__Unclassified	c__Unclassified	o__Unclassified	f__Unclassified	g__Unclassified	LQ1_Colon_2A_966881	cia:BEN51_13215	Environmental Information Processing	Environmental Information Processing; Membrane transport	2.7.1.199	-	ptsG	Environmental Information Processing; Membrane transport; Phosphotransferase system (PTS)	TP	Colon
s__Blautia sp.	ko02060	K00882	LQ2_Cecum_2A_182380	k__Bacteria	p__Bacillota	c__Clostridia	o__Lachnospirales	f__Lachnospiraceae	g__Blautia	LQ2_Cecum_2A_182380	rob:CK5_24140	Environmental Information Processing	Environmental Information Processing; Membrane transport	2.7.1.56	-	fruK	Environmental Information Processing; Membrane transport; Phosphotransferase system (PTS)	TP	Cecum
s__Caudoviricetes sp.	ko02060	K02810	LQ1_Colon_2A_551876	k__Viruses	p__Uroviricota	c__Caudoviricetes	o__Unclassified	f__Unclassified	g__Unclassified	LQ1_Colon_2A_551876	rgv:NQ502_08135	Environmental Information Processing	Environmental Information Processing; Membrane transport	2.7.1.211	-	scrA, sacP, sacX, ptsS	Environmental Information Processing; Membrane transport; Phosphotransferase system (PTS)	TP	Colon
s__Clostridiales bacterium	ko02060	K02770|K00882	LQ1_Rectum_2A_328784	k__Bacteria	p__Bacillota	c__Clostridia	o__Eubacteriales	f__Unclassified	g__Unclassified	LQ1_Rectum_2A_328784	csr:Cspa_c39970	Environmental Information Processing	Environmental Information Processing; Membrane transport	2.7.1.202	-	fruA	Environmental Information Processing; Membrane transport; Phosphotransferase system (PTS)	TP	Rectum
s__Clostridium sp.	ko02060	K02760|K02810|K02759|K02804	LQ1_Cecum_2A_1305010	k__Bacteria	p__Bacillota	c__Clostridia	o__Eubacteriales	f__Clostridiaceae	g__Clostridium	LQ1_Cecum_2A_1305010	cpr:CPR_2602	Environmental Information Processing	Environmental Information Processing; Membrane transport	2.7.1.196||2.7.1.205	-	celA, chbB	Environmental Information Processing; Membrane transport; Phosphotransferase system (PTS)	TP	Cecum
s__Clostridium sp. CAG:1193	ko02060	K20118	LQ1_Rectum_2A_752439	k__Bacteria	p__Bacillota	c__Clostridia	o__Eubacteriales	f__Clostridiaceae	g__Clostridium	LQ1_Rectum_2A_752439	cbv:U729_2000	Environmental Information Processing	Environmental Information Processing; Membrane transport	2.7.1.199	-	ptsG, glcA, glcB	Environmental Information Processing; Membrane transport; Phosphotransferase system (PTS)	TP	Rectum
s__Enterococcus faecalis	ko02060	K02773	LQ1_Colon_2A_260321	k__Bacteria	p__Bacillota	c__Bacilli	o__Lactobacillales	f__Enterococcaceae	g__Enterococcus	LQ1_Colon_2A_260321	ene:ENT_15900	Environmental Information Processing	Environmental Information Processing; Membrane transport	2.7.1.200	-	gatA, sgcA	Environmental Information Processing; Membrane transport; Phosphotransferase system (PTS)	TP	Colon
s__Faecalicatena contorta	ko02060	K20118|K00882	LQ1_Rectum_2A_1077522	k__Bacteria	p__Bacillota	c__Clostridia	o__Lachnospirales	f__Lachnospiraceae	g__Faecalicatena	LQ1_Rectum_2A_1077522	dlo:K5I24_06255	Environmental Information Processing	Environmental Information Processing; Membrane transport	2.7.1.199	-	ptsG, glcA, glcB	Environmental Information Processing; Membrane transport; Phosphotransferase system (PTS)	TP	Rectum
s__Firmicutes bacterium CAG:555	ko02060	K02788	LQ2_Cecum_2A_488498	k__Bacteria	p__Bacillota	c__Unclassified	o__Unclassified	f__Unclassified	g__Unclassified	LQ2_Cecum_2A_488498	caer:CSV91_06195	Environmental Information Processing	Environmental Information Processing; Membrane transport	2.7.1.207	-	lacE	Environmental Information Processing; Membrane transport; Phosphotransferase system (PTS)	TP	Cecum
s__Firmicutes bacterium CAG:882	ko02060	K02770|K00882	LQ1_Cecum_2A_1260834	k__Bacteria	p__Bacillota	c__Unclassified	o__Unclassified	f__Unclassified	g__Unclassified	LQ1_Cecum_2A_1260834	evn:NQ558_06140	Environmental Information Processing	Environmental Information Processing; Membrane transport	2.7.1.202	-	fruA	Environmental Information Processing; Membrane transport; Phosphotransferase system (PTS)	TP	Cecum
s__Fusibacillus kribbianus	ko02060	K02804	LQ2_Colon_2A_1389188	k__Bacteria	p__Bacillota	c__Clostridia	o__Lachnospirales	f__Lachnospiraceae	g__Fusibacillus	LQ2_Colon_2A_1389188	hhj:NQ487_15785	Environmental Information Processing	Environmental Information Processing; Membrane transport	2.7.1.193	-	nagE	Environmental Information Processing; Membrane transport; Phosphotransferase system (PTS)	TP	Colon
s__Gemmiger sp.	ko02060	K02791|K20118|K02770|K00882|K02759|K02804	LQ1_Cecum_2A_1257937	k__Bacteria	p__Bacillota	c__Clostridia	o__Eubacteriales	f__Unclassified	g__Gemmiger	LQ1_Cecum_2A_1257937	pdc:CDIF630_02759	Environmental Information Processing	Environmental Information Processing; Membrane transport	2.7.1.199||2.7.1.208	-	malX	Environmental Information Processing; Membrane transport; Phosphotransferase system (PTS)	TP	Cecum
s__Intestinibacter sp.	ko02060	K20118|K02770|K00882|K02800|K02782|K02783|K02781	LQ1_Rectum_2A_1074439	k__Bacteria	p__Bacillota	c__Clostridia	o__Peptostreptococcales	f__Peptostreptococcaceae	g__Intestinibacter	LQ1_Rectum_2A_1074439	csb:CLSA_c10070	Environmental Information Processing	Environmental Information Processing; Membrane transport	2.7.1.199	-	ptsG, glcA, glcB	Environmental Information Processing; Membrane transport; Phosphotransferase system (PTS)	TP	Rectum
s__Lactobacillus amylovorus	ko02060	K02777|K02794|K02770|K02773|K02774|K10984|K02744|K02761	LQ1_Rectum_2A_1502688	k__Bacteria	p__Bacillota	c__Bacilli	o__Lactobacillales	f__Lactobacillaceae	g__Lactobacillus	LQ1_Rectum_2A_1502688	lay:LAB52_08555	Environmental Information Processing	Environmental Information Processing; Membrane transport	2.7.1.-	-	crr	Environmental Information Processing; Membrane transport; Phosphotransferase system (PTS)	TP	Rectum
s__Lactobacillus crispatus	ko02060	K02770|K02775|K02761	LQ1_Stomach_2A_274057	k__Bacteria	p__Bacillota	c__Bacilli	o__Lactobacillales	f__Lactobacillaceae	g__Lactobacillus	LQ1_Stomach_2A_274057	lani:FAX13_00680	Environmental Information Processing	Environmental Information Processing; Membrane transport	2.7.1.202	-	fruA	Environmental Information Processing; Membrane transport; Phosphotransferase system (PTS)	TP	Stomach
s__Lactobacillus delbrueckii	ko02060	K02777|K02800|K02761	LQ1_Cecum_2A_1219514	k__Bacteria	p__Bacillota	c__Bacilli	o__Lactobacillales	f__Lactobacillaceae	g__Lactobacillus	LQ1_Cecum_2A_1219514	ldb:Ldb2065	Environmental Information Processing	Environmental Information Processing; Membrane transport	2.7.1.-	-	crr	Environmental Information Processing; Membrane transport; Phosphotransferase system (PTS)	TP	Cecum
s__Lactobacillus gallinarum	ko02060	K02777	LQ1_Stomach_2A_117803	k__Bacteria	p__Bacillota	c__Bacilli	o__Lactobacillales	f__Lactobacillaceae	g__Lactobacillus	LQ1_Stomach_2A_117803	lay:LAB52_08555	Environmental Information Processing	Environmental Information Processing; Membrane transport	2.7.1.-	-	crr	Environmental Information Processing; Membrane transport; Phosphotransferase system (PTS)	TP	Stomach
s__Lactobacillus johnsonii	ko02060	K02777|K02794|K02793|K02795|K02796|K02744|K02760	LQ1_Stomach_2A_329267	k__Bacteria	p__Bacillota	c__Bacilli	o__Lactobacillales	f__Lactobacillaceae	g__Lactobacillus	LQ1_Stomach_2A_329267	ljh:LJP_1568c	Environmental Information Processing	Environmental Information Processing; Membrane transport	2.7.1.-	-	crr	Environmental Information Processing; Membrane transport; Phosphotransferase system (PTS)	TP	Stomach
s__Limosilactobacillus reuteri	ko02060	K02761	LQ1_Cecum_2A_363260	k__Bacteria	p__Bacillota	c__Bacilli	o__Lactobacillales	f__Lactobacillaceae	g__Limosilactobacillus	LQ1_Cecum_2A_363260	lrt:LRI_1724	Environmental Information Processing	Environmental Information Processing; Membrane transport	-	-	celB, chbC	Environmental Information Processing; Membrane transport; Phosphotransferase system (PTS)	TP	Cecum
s__Mitsuokella multacida	ko02060	K00882|K02795|K02796|K02783|K02782|K02781|K02810	LQ1_Rectum_2A_1420585	k__Bacteria	p__Bacillota	c__Negativicutes	o__Selenomonadales	f__Selenomonadaceae	g__Mitsuokella	LQ1_Rectum_2A_1420585	selt:BCS37_10150	Environmental Information Processing	Environmental Information Processing; Membrane transport	2.7.1.56	-	fruK	Environmental Information Processing; Membrane transport; Phosphotransferase system (PTS)	TP	Rectum
s__Roseburia inulinivorans	ko02060	K00882|K02744|K02746|K02747|K02804	LQ1_Colon_2A_453872	k__Bacteria	p__Bacillota	c__Clostridia	o__Lachnospirales	f__Lachnospiraceae	g__Roseburia	LQ1_Colon_2A_453872	rim:ROI_34310	Environmental Information Processing	Environmental Information Processing; Membrane transport	2.7.1.56	-	fruK	Environmental Information Processing; Membrane transport; Phosphotransferase system (PTS)	TP	Colon
s__Terrisporobacter sp.	ko02060	K20118|K02769|K02783|K02810|K02759	LQ1_Cecum_2A_1106235	k__Bacteria	p__Bacillota	c__Clostridia	o__Peptostreptococcales	f__Peptostreptococcaceae	g__Terrisporobacter	LQ1_Cecum_2A_1106235	csb:CLSA_c10070	Environmental Information Processing	Environmental Information Processing; Membrane transport	2.7.1.199	-	ptsG, glcA, glcB	Environmental Information Processing; Membrane transport; Phosphotransferase system (PTS)	TP	Cecum
s__Treponema sp.	ko02060	K02770|K02768	LQ1_Cecum_2A_269049	k__Bacteria	p__Spirochaetota	c__Spirochaetia	o__Spirochaetales	f__Treponemataceae	g__Treponema	LQ1_Cecum_2A_269049	tsu:Tresu_0404	Environmental Information Processing	Environmental Information Processing; Membrane transport	2.7.1.202	-	fruA	Environmental Information Processing; Membrane transport; Phosphotransferase system (PTS)	TP	Cecum
s__Xylanibacter muris	ko02060	K02775	LQ1_Cecum_2A_765653	k__Bacteria	p__Bacteroidota	c__Bacteroidia	o__Bacteroidales	f__Prevotellaceae	g__Xylanibacter	LQ1_Cecum_2A_765653	bhl:Bache_1329	Environmental Information Processing	Environmental Information Processing; Membrane transport	-	-	gatC, sgcC	Environmental Information Processing; Membrane transport; Phosphotransferase system (PTS)	TP	Cecum
s__uncultured Clostridium sp.	ko02060	K02777|K20118|K02795|K00882|K02793|K02796|K02770|K20108|K02759|K02760|K02761	LQ1_Cecum_2A_1053059	k__Bacteria	p__Bacillota	c__Clostridia	o__Eubacteriales	f__Clostridiaceae	g__Clostridium	LQ1_Cecum_2A_1053059	cnn:CNEO_4533	Environmental Information Processing	Environmental Information Processing; Membrane transport	2.7.1.-	-	crr	Environmental Information Processing; Membrane transport; Phosphotransferase system (PTS)	TP	Cecum
s__uncultured Dialister sp.	ko02060	K03475	LQ1_Stomach_2A_108769	k__Bacteria	p__Bacillota	c__Negativicutes	o__Veillonellales	f__Veillonellaceae	g__Dialister	LQ1_Stomach_2A_108769	cbe:Cbei_2739	Environmental Information Processing	Environmental Information Processing; Membrane transport	-	M00550	ulaA, sgaT	Environmental Information Processing; Membrane transport; Phosphotransferase system (PTS)	TP	Stomach
s__uncultured Lactobacillus sp.	ko02060	K02796	LQ1_Cecum_2A_1340068	k__Bacteria	p__Bacillota	c__Bacilli	o__Lactobacillales	f__Lactobacillaceae	g__Lactobacillus	LQ1_Cecum_2A_1340068	ldb:Ldb1799	Environmental Information Processing	Environmental Information Processing; Membrane transport	-	-	manZ	Environmental Information Processing; Membrane transport; Phosphotransferase system (PTS)	TP	Cecum
s__uncultured Megasphaera sp.	ko02060	K02798	LQ1_Stomach_2A_51097	k__Bacteria	p__Bacillota	c__Negativicutes	o__Veillonellales	f__Veillonellaceae	g__Megasphaera	LQ1_Stomach_2A_51097	mmax:LCQ47_05620	Environmental Information Processing	Environmental Information Processing; Membrane transport	2.7.1.197	-	cmtB	Environmental Information Processing; Membrane transport; Phosphotransferase system (PTS)	TP	Stomach
s__Acinetobacter baumannii	ko02020	K08738	LQ1_Jejunum_2A_1618470	k__Bacteria	p__Pseudomonadota	c__Gammaproteobacteria	o__Moraxellales	f__Moraxellaceae	g__Acinetobacter	LQ1_Jejunum_2A_1618470	bbub:102391189	Environmental Information Processing	Environmental Information Processing; Signal transduction	-	-	CYC	Environmental Information Processing; Signal transduction; Two-component system	TP	Jejunum
s__Bacteriophage sp.	ko04066	K00850	LQ2_Colon_2A_296215	k__Viruses	p__Unclassified	c__Unclassified	o__Unclassified	f__Unclassified	g__Unclassified	LQ2_Colon_2A_296215	fpr:FP2_07600	Environmental Information Processing	Environmental Information Processing; Signal transduction	2.7.1.11	M00001||M00345	pfkA, PFK	Environmental Information Processing; Signal transduction; HIF-1 signaling pathway	TP	Colon
s__Bacteriophage sp.	ko04152	K00850	LQ2_Colon_2A_296215	k__Viruses	p__Unclassified	c__Unclassified	o__Unclassified	f__Unclassified	g__Unclassified	LQ2_Colon_2A_296215	fpr:FP2_07600	Environmental Information Processing	Environmental Information Processing; Signal transduction	2.7.1.11	M00001||M00345	pfkA, PFK	Environmental Information Processing; Signal transduction; AMPK signaling pathway	TP	Colon
s__Caudoviricetes sp.	ko02020	K00426|K00425|K01179|K01791	LQ1_Cecum_2A_1134009	k__Viruses	p__Uroviricota	c__Caudoviricetes	o__Unclassified	f__Unclassified	g__Unclassified	LQ1_Cecum_2A_1134009	pary:A4V02_02635	Environmental Information Processing	Environmental Information Processing; Signal transduction	7.1.1.7	M00153	cydB	Environmental Information Processing; Signal transduction; Two-component system	TP	Cecum
s__Caudoviricetes sp.	ko04066	K00927	LQ1_Rectum_2A_1058443	k__Viruses	p__Uroviricota	c__Caudoviricetes	o__Unclassified	f__Unclassified	g__Unclassified	LQ1_Rectum_2A_1058443	vbc:C5Q97_11820	Environmental Information Processing	Environmental Information Processing; Signal transduction	2.7.2.3	M00001||M00002||M00003||M00165||M00308||M00552	PGK, pgk	Environmental Information Processing; Signal transduction; HIF-1 signaling pathway	TP	Rectum
s__Clostridia bacterium	ko02020	K00626|K01915|K14188|K02472	LQ1_Rectum_2A_643429	k__Bacteria	p__Bacillota	c__Clostridia	o__Unclassified	f__Unclassified	g__Unclassified	LQ1_Rectum_2A_643429	acol:K5I23_14110	Environmental Information Processing	Environmental Information Processing; Signal transduction	2.3.1.9	M00088||M00095||M00373||M00374||M00375||M00849||M00957	ACAT, atoB	Environmental Information Processing; Signal transduction; Two-component system	TP	Rectum
s__Clostridia bacterium	ko04066	K00134|K00927	LQ1_Rectum_2A_1078219	k__Bacteria	p__Bacillota	c__Clostridia	o__Unclassified	f__Unclassified	g__Unclassified	LQ1_Rectum_2A_1078219	cthd:CDO33_15090	Environmental Information Processing	Environmental Information Processing; Signal transduction	1.2.1.12	M00001||M00002||M00003||M00165||M00308||M00552	GAPDH, gapA	Environmental Information Processing; Signal transduction; HIF-1 signaling pathway	TP	Rectum
s__Clostridia bacterium	ko04068	K01596	LQ1_Colon_2A_220403	k__Bacteria	p__Bacillota	c__Clostridia	o__Unclassified	f__Unclassified	g__Unclassified	LQ1_Colon_2A_220403	caml:H6X83_00660	Environmental Information Processing	Environmental Information Processing; Signal transduction	4.1.1.32	M00003	E4.1.1.32, pckA, PCK	Environmental Information Processing; Signal transduction; FoxO signaling pathway	TP	Colon
s__Clostridia bacterium	ko04151	K01596	LQ1_Colon_2A_220403	k__Bacteria	p__Bacillota	c__Clostridia	o__Unclassified	f__Unclassified	g__Unclassified	LQ1_Colon_2A_220403	caml:H6X83_00660	Environmental Information Processing	Environmental Information Processing; Signal transduction	4.1.1.32	M00003	E4.1.1.32, pckA, PCK	Environmental Information Processing; Signal transduction; PI3K-Akt signaling pathway	TP	Colon
s__Clostridia bacterium	ko04152	K01596	LQ1_Colon_2A_220403	k__Bacteria	p__Bacillota	c__Clostridia	o__Unclassified	f__Unclassified	g__Unclassified	LQ1_Colon_2A_220403	caml:H6X83_00660	Environmental Information Processing	Environmental Information Processing; Signal transduction	4.1.1.32	M00003	E4.1.1.32, pckA, PCK	Environmental Information Processing; Signal transduction; AMPK signaling pathway	TP	Colon
s__Clostridiales bacterium	ko02020	K01051|K01915|K03367|K02472|K01791	LQ1_Colon_2A_867654	k__Bacteria	p__Bacillota	c__Clostridia	o__Eubacteriales	f__Unclassified	g__Unclassified	LQ1_Colon_2A_867654	rup:DTQ70_21470	Environmental Information Processing	Environmental Information Processing; Signal transduction	3.1.1.11	M00081	E3.1.1.11	Environmental Information Processing; Signal transduction; Two-component system	TP	Colon
s__Clostridiales bacterium	ko04066	K00016|K01689|K00927|K00134|K00850|K00844|K00162	LQ1_Cecum_2A_1076022	k__Bacteria	p__Bacillota	c__Clostridia	o__Eubacteriales	f__Unclassified	g__Unclassified	LQ1_Cecum_2A_1076022	tbe:Trebr_2038	Environmental Information Processing	Environmental Information Processing; Signal transduction	1.1.1.27	-	LDH, ldh	Environmental Information Processing; Signal transduction; HIF-1 signaling pathway	TP	Cecum
s__Clostridiales bacterium	ko04068	K01596	LQ1_Rectum_2A_489310	k__Bacteria	p__Bacillota	c__Clostridia	o__Eubacteriales	f__Unclassified	g__Unclassified	LQ1_Rectum_2A_489310	caml:H6X83_00660	Environmental Information Processing	Environmental Information Processing; Signal transduction	4.1.1.32	M00003	E4.1.1.32, pckA, PCK	Environmental Information Processing; Signal transduction; FoxO signaling pathway	TP	Rectum
s__Clostridiales bacterium	ko04151	K01596	LQ1_Rectum_2A_489310	k__Bacteria	p__Bacillota	c__Clostridia	o__Eubacteriales	f__Unclassified	g__Unclassified	LQ1_Rectum_2A_489310	caml:H6X83_00660	Environmental Information Processing	Environmental Information Processing; Signal transduction	4.1.1.32	M00003	E4.1.1.32, pckA, PCK	Environmental Information Processing; Signal transduction; PI3K-Akt signaling pathway	TP	Rectum
s__Clostridiales bacterium	ko04152	K00850|K01596	LQ1_Rectum_2A_250550	k__Bacteria	p__Bacillota	c__Clostridia	o__Eubacteriales	f__Unclassified	g__Unclassified	LQ1_Rectum_2A_250550	eha:Ethha_1347	Environmental Information Processing	Environmental Information Processing; Signal transduction	2.7.1.11	M00001||M00345	pfkA, PFK	Environmental Information Processing; Signal transduction; AMPK signaling pathway	TP	Rectum
s__Clostridium sp.	ko02020	K01035|K01791	LQ1_Cecum_2A_1157746	k__Bacteria	p__Bacillota	c__Clostridia	o__Eubacteriales	f__Clostridiaceae	g__Clostridium	LQ1_Cecum_2A_1157746	cale:FDN13_06090	Environmental Information Processing	Environmental Information Processing; Signal transduction	2.8.3.8||2.8.3.9	-	atoA	Environmental Information Processing; Signal transduction; Two-component system	TP	Cecum
s__Clostridium sp.	ko04066	K00016|K00134	LQ1_Cecum_2A_83613	k__Bacteria	p__Bacillota	c__Clostridia	o__Eubacteriales	f__Clostridiaceae	g__Clostridium	LQ1_Cecum_2A_83613	cbt:CLH_2335	Environmental Information Processing	Environmental Information Processing; Signal transduction	1.1.1.27	-	LDH, ldh	Environmental Information Processing; Signal transduction; HIF-1 signaling pathway	TP	Cecum
s__Clostridium sp. CAG:1193	ko04066	K01689|K00134	LQ1_Cecum_2A_59837	k__Bacteria	p__Bacillota	c__Clostridia	o__Eubacteriales	f__Clostridiaceae	g__Clostridium	LQ1_Cecum_2A_59837	pbu:L21SP3_00553	Environmental Information Processing	Environmental Information Processing; Signal transduction	4.2.1.11	M00001||M00002||M00003||M00346	ENO, eno	Environmental Information Processing; Signal transduction; HIF-1 signaling pathway	TP	Cecum
s__Clostridium sp. CAG:914	ko04066	K00927	LQ1_Rectum_2A_436488	k__Bacteria	p__Bacillota	c__Clostridia	o__Eubacteriales	f__Clostridiaceae	g__Clostridium	LQ1_Rectum_2A_436488	vte:BHY08_06590	Environmental Information Processing	Environmental Information Processing; Signal transduction	2.7.2.3	M00001||M00002||M00003||M00165||M00308||M00552	PGK, pgk	Environmental Information Processing; Signal transduction; HIF-1 signaling pathway	TP	Rectum
s__Dysosmobacter sp.	ko02020	K00626|K01915|K01791	LQ1_Rectum_2A_171653	k__Bacteria	p__Bacillota	c__Clostridia	o__Eubacteriales	f__Oscillospiraceae	g__Dysosmobacter	LQ1_Rectum_2A_171653	obj:EIO64_11620	Environmental Information Processing	Environmental Information Processing; Signal transduction	2.3.1.9	M00088||M00095||M00373||M00374||M00375||M00849||M00957	ACAT, atoB	Environmental Information Processing; Signal transduction; Two-component system	TP	Rectum
s__Dysosmobacter sp.	ko04066	K00850|K00927|K00134|K00016	LQ1_Cecum_2A_757985	k__Bacteria	p__Bacillota	c__Clostridia	o__Eubacteriales	f__Oscillospiraceae	g__Dysosmobacter	LQ1_Cecum_2A_757985	pfaa:MM59RIKEN_04360	Environmental Information Processing	Environmental Information Processing; Signal transduction	2.7.1.11	M00001||M00345	pfkA, PFK	Environmental Information Processing; Signal transduction; HIF-1 signaling pathway	TP	Cecum
s__Dysosmobacter sp.	ko04152	K00850	LQ1_Cecum_2A_757985	k__Bacteria	p__Bacillota	c__Clostridia	o__Eubacteriales	f__Oscillospiraceae	g__Dysosmobacter	LQ1_Cecum_2A_757985	pfaa:MM59RIKEN_04360	Environmental Information Processing	Environmental Information Processing; Signal transduction	2.7.1.11	M00001||M00345	pfkA, PFK	Environmental Information Processing; Signal transduction; AMPK signaling pathway	TP	Cecum
s__Escherichia coli	ko02020	K15862	LQ1_Stomach_2A_128052	k__Bacteria	p__Pseudomonadota	c__Gammaproteobacteria	o__Enterobacterales	f__Enterobacteriaceae	g__Escherichia	LQ1_Stomach_2A_128052	mpw:MPR_0798	Environmental Information Processing	Environmental Information Processing; Signal transduction	7.1.1.9	M00156	ccoNO	Environmental Information Processing; Signal transduction; Two-component system	TP	Stomach
s__Escherichia coli	ko04066	K00161	LQ1_Stomach_2A_223143	k__Bacteria	p__Pseudomonadota	c__Gammaproteobacteria	o__Enterobacterales	f__Enterobacteriaceae	g__Escherichia	LQ1_Stomach_2A_223143	ega:AL523_11965	Environmental Information Processing	Environmental Information Processing; Signal transduction	1.2.4.1	M00307	PDHA, pdhA	Environmental Information Processing; Signal transduction; HIF-1 signaling pathway	TP	Stomach
s__Escherichia coli	ko04068	K01596	LQ2_Cecum_2A_1215927	k__Bacteria	p__Pseudomonadota	c__Gammaproteobacteria	o__Enterobacterales	f__Enterobacteriaceae	g__Escherichia	LQ2_Cecum_2A_1215927	caml:H6X83_00660	Environmental Information Processing	Environmental Information Processing; Signal transduction	4.1.1.32	M00003	E4.1.1.32, pckA, PCK	Environmental Information Processing; Signal transduction; FoxO signaling pathway	TP	Cecum
s__Escherichia coli	ko04151	K01596	LQ2_Cecum_2A_1215927	k__Bacteria	p__Pseudomonadota	c__Gammaproteobacteria	o__Enterobacterales	f__Enterobacteriaceae	g__Escherichia	LQ2_Cecum_2A_1215927	caml:H6X83_00660	Environmental Information Processing	Environmental Information Processing; Signal transduction	4.1.1.32	M00003	E4.1.1.32, pckA, PCK	Environmental Information Processing; Signal transduction; PI3K-Akt signaling pathway	TP	Cecum
s__Escherichia coli	ko04152	K01596	LQ2_Cecum_2A_1215927	k__Bacteria	p__Pseudomonadota	c__Gammaproteobacteria	o__Enterobacterales	f__Enterobacteriaceae	g__Escherichia	LQ2_Cecum_2A_1215927	caml:H6X83_00660	Environmental Information Processing	Environmental Information Processing; Signal transduction	4.1.1.32	M00003	E4.1.1.32, pckA, PCK	Environmental Information Processing; Signal transduction; AMPK signaling pathway	TP	Cecum
s__Evtepia sp.	ko02020	K00626|K01915|K03367|K01791	LQ1_Rectum_2A_620945	k__Bacteria	p__Bacillota	c__Clostridia	o__Eubacteriales	f__Unclassified	g__Evtepia	LQ1_Rectum_2A_620945	cls:CXIVA_14350	Environmental Information Processing	Environmental Information Processing; Signal transduction	2.3.1.9	M00088||M00095||M00373||M00374||M00375||M00849||M00957	ACAT, atoB	Environmental Information Processing; Signal transduction; Two-component system	TP	Rectum
s__Evtepia sp.	ko04066	K01689	LQ2_Colon_2A_1152333	k__Bacteria	p__Bacillota	c__Clostridia	o__Eubacteriales	f__Unclassified	g__Evtepia	LQ2_Colon_2A_1152333	ibu:IB211_02695c	Environmental Information Processing	Environmental Information Processing; Signal transduction	4.2.1.11	M00001||M00002||M00003||M00346	ENO, eno	Environmental Information Processing; Signal transduction; HIF-1 signaling pathway	TP	Colon
s__Faecalicatena contorta	ko02020	K01915|K03367	LQ1_Cecum_2A_713387	k__Bacteria	p__Bacillota	c__Clostridia	o__Lachnospirales	f__Lachnospiraceae	g__Faecalicatena	LQ1_Cecum_2A_713387	dlo:K5I24_14060	Environmental Information Processing	Environmental Information Processing; Signal transduction	6.3.1.2	-	glnA, GLUL	Environmental Information Processing; Signal transduction; Two-component system	TP	Cecum
s__Faecalicatena contorta	ko04066	K00016|K00850|K00927|K00134|K01689	LQ2_Cecum_2A_1308086	k__Bacteria	p__Bacillota	c__Clostridia	o__Lachnospirales	f__Lachnospiraceae	g__Faecalicatena	LQ2_Cecum_2A_1308086	cbei:LF65_07015	Environmental Information Processing	Environmental Information Processing; Signal transduction	1.1.1.27	-	LDH, ldh	Environmental Information Processing; Signal transduction; HIF-1 signaling pathway	TP	Cecum
s__Faecalicatena contorta	ko04152	K00850	LQ2_Cecum_2A_1354413	k__Bacteria	p__Bacillota	c__Clostridia	o__Lachnospirales	f__Lachnospiraceae	g__Faecalicatena	LQ2_Cecum_2A_1354413	csci:HDCHBGLK_01449	Environmental Information Processing	Environmental Information Processing; Signal transduction	2.7.1.11	M00001||M00345	pfkA, PFK	Environmental Information Processing; Signal transduction; AMPK signaling pathway	TP	Cecum
s__Firmicutes bacterium CAG:137	ko02020	K01915	LQ1_Cecum_2A_1098648	k__Bacteria	p__Bacillota	c__Unclassified	o__Unclassified	f__Unclassified	g__Unclassified	LQ1_Cecum_2A_1098648	obj:EIO64_15610	Environmental Information Processing	Environmental Information Processing; Signal transduction	6.3.1.2	-	glnA, GLUL	Environmental Information Processing; Signal transduction; Two-component system	TP	Cecum
s__Firmicutes bacterium CAG:238	ko02020	K01915	LQ2_Cecum_2A_579243	k__Bacteria	p__Bacillota	c__Unclassified	o__Unclassified	f__Unclassified	g__Unclassified	LQ2_Cecum_2A_579243	amij:EQM06_12420	Environmental Information Processing	Environmental Information Processing; Signal transduction	6.3.1.2	-	glnA, GLUL	Environmental Information Processing; Signal transduction; Two-component system	TP	Cecum
s__Firmicutes bacterium CAG:238	ko04066	K00134|K00927	LQ1_Rectum_2A_1135058	k__Bacteria	p__Bacillota	c__Unclassified	o__Unclassified	f__Unclassified	g__Unclassified	LQ1_Rectum_2A_1135058	etm:CE91St48_09290	Environmental Information Processing	Environmental Information Processing; Signal transduction	1.2.1.12	M00001||M00002||M00003||M00165||M00308||M00552	GAPDH, gapA	Environmental Information Processing; Signal transduction; HIF-1 signaling pathway	TP	Rectum
s__Firmicutes bacterium CAG:555	ko02020	K01915|K03367|K01791	LQ2_Cecum_2A_1344148	k__Bacteria	p__Bacillota	c__Unclassified	o__Unclassified	f__Unclassified	g__Unclassified	LQ2_Cecum_2A_1344148	sman:C12CBH8_20690	Environmental Information Processing	Environmental Information Processing; Signal transduction	6.3.1.2	-	glnA, GLUL	Environmental Information Processing; Signal transduction; Two-component system	TP	Cecum
s__Firmicutes bacterium CAG:555	ko04066	K00134|K00844|K00927	LQ1_Colon_2A_432469	k__Bacteria	p__Bacillota	c__Unclassified	o__Unclassified	f__Unclassified	g__Unclassified	LQ1_Colon_2A_432469	obj:EIO64_10645	Environmental Information Processing	Environmental Information Processing; Signal transduction	1.2.1.12	M00001||M00002||M00003||M00165||M00308||M00552	GAPDH, gapA	Environmental Information Processing; Signal transduction; HIF-1 signaling pathway	TP	Colon
s__Firmicutes bacterium CAG:822	ko04066	K00927	LQ1_Rectum_2A_1028432	k__Bacteria	p__Bacillota	c__Unclassified	o__Unclassified	f__Unclassified	g__Unclassified	LQ1_Rectum_2A_1028432	mps:MPTP_0879	Environmental Information Processing	Environmental Information Processing; Signal transduction	2.7.2.3	M00001||M00002||M00003||M00165||M00308||M00552	PGK, pgk	Environmental Information Processing; Signal transduction; HIF-1 signaling pathway	TP	Rectum
s__Firmicutes bacterium CAG:882	ko02020	K01179	LQ1_Cecum_2A_727525	k__Bacteria	p__Bacillota	c__Unclassified	o__Unclassified	f__Unclassified	g__Unclassified	LQ1_Cecum_2A_727525	rus:RBI_I01493	Environmental Information Processing	Environmental Information Processing; Signal transduction	3.2.1.4	-	E3.2.1.4	Environmental Information Processing; Signal transduction; Two-component system	TP	Cecum
s__Fusibacillus kribbianus	ko02020	K01915	LQ2_Colon_2A_227047	k__Bacteria	p__Bacillota	c__Clostridia	o__Lachnospirales	f__Lachnospiraceae	g__Fusibacillus	LQ2_Colon_2A_227047	qdo:H9Q78_06375	Environmental Information Processing	Environmental Information Processing; Signal transduction	6.3.1.2	-	glnA, GLUL	Environmental Information Processing; Signal transduction; Two-component system	TP	Colon
s__Fusibacillus kribbianus	ko04066	K00927|K00850|K00134|K00016	LQ1_Colon_2A_610368	k__Bacteria	p__Bacillota	c__Clostridia	o__Lachnospirales	f__Lachnospiraceae	g__Fusibacillus	LQ1_Colon_2A_610368	ssun:H9Q77_09665	Environmental Information Processing	Environmental Information Processing; Signal transduction	2.7.2.3	M00001||M00002||M00003||M00165||M00308||M00552	PGK, pgk	Environmental Information Processing; Signal transduction; HIF-1 signaling pathway	TP	Colon
s__Fusibacillus kribbianus	ko04152	K00850	LQ1_Rectum_2A_206103	k__Bacteria	p__Bacillota	c__Clostridia	o__Lachnospirales	f__Lachnospiraceae	g__Fusibacillus	LQ1_Rectum_2A_206103	eel:EUBELI_01680	Environmental Information Processing	Environmental Information Processing; Signal transduction	2.7.1.11	M00001||M00345	pfkA, PFK	Environmental Information Processing; Signal transduction; AMPK signaling pathway	TP	Rectum
s__Gemmiger sp.	ko02020	K00626|K01915	LQ1_Cecum_2A_209096	k__Bacteria	p__Bacillota	c__Clostridia	o__Eubacteriales	f__Unclassified	g__Gemmiger	LQ1_Cecum_2A_209096	fdu:GXM22_07060	Environmental Information Processing	Environmental Information Processing; Signal transduction	2.3.1.9	M00088||M00095||M00373||M00374||M00375||M00849||M00957	ACAT, atoB	Environmental Information Processing; Signal transduction; Two-component system	TP	Cecum
s__Gemmiger sp.	ko04066	K00927	LQ1_Rectum_2A_1197119	k__Bacteria	p__Bacillota	c__Clostridia	o__Eubacteriales	f__Unclassified	g__Gemmiger	LQ1_Rectum_2A_1197119	fpr:FP2_02550	Environmental Information Processing	Environmental Information Processing; Signal transduction	2.7.2.3	M00001||M00002||M00003||M00165||M00308||M00552	PGK, pgk	Environmental Information Processing; Signal transduction; HIF-1 signaling pathway	TP	Rectum
s__Intestinibacter sp.	ko02020	K01915	LQ1_Rectum_2A_1437888	k__Bacteria	p__Bacillota	c__Clostridia	o__Peptostreptococcales	f__Peptostreptococcaceae	g__Intestinibacter	LQ1_Rectum_2A_1437888	ibr:NQ514_06885	Environmental Information Processing	Environmental Information Processing; Signal transduction	6.3.1.2	-	glnA, GLUL	Environmental Information Processing; Signal transduction; Two-component system	TP	Rectum
s__Intestinibacter sp.	ko04066	K00016|K00134|K00850|K01689	LQ1_Rectum_2A_465560	k__Bacteria	p__Bacillota	c__Clostridia	o__Peptostreptococcales	f__Peptostreptococcaceae	g__Intestinibacter	LQ1_Rectum_2A_465560	psor:RSJ16_10220	Environmental Information Processing	Environmental Information Processing; Signal transduction	1.1.1.27	-	LDH, ldh	Environmental Information Processing; Signal transduction; HIF-1 signaling pathway	TP	Rectum
s__Intestinibacter sp.	ko04152	K00850	LQ2_Cecum_2A_244168	k__Bacteria	p__Bacillota	c__Clostridia	o__Peptostreptococcales	f__Peptostreptococcaceae	g__Intestinibacter	LQ2_Cecum_2A_244168	ibr:NQ514_03215	Environmental Information Processing	Environmental Information Processing; Signal transduction	2.7.1.11	M00001||M00345	pfkA, PFK	Environmental Information Processing; Signal transduction; AMPK signaling pathway	TP	Cecum
s__Klebsiella pneumoniae	ko02020	K01179	LQ1_Stomach_2A_316772	k__Bacteria	p__Pseudomonadota	c__Gammaproteobacteria	o__Enterobacterales	f__Enterobacteriaceae	g__Klebsiella	LQ1_Stomach_2A_316772	maad:AZF01_06880	Environmental Information Processing	Environmental Information Processing; Signal transduction	3.2.1.4	-	E3.2.1.4	Environmental Information Processing; Signal transduction; Two-component system	TP	Stomach
s__Klebsiella pneumoniae	ko04066	K00844|K00134	LQ1_Jejunum_2A_1230614	k__Bacteria	p__Pseudomonadota	c__Gammaproteobacteria	o__Enterobacterales	f__Enterobacteriaceae	g__Klebsiella	LQ1_Jejunum_2A_1230614	pcri:104034122	Environmental Information Processing	Environmental Information Processing; Signal transduction	2.7.1.1	M00001||M00549||M00892	HK	Environmental Information Processing; Signal transduction; HIF-1 signaling pathway	TP	Jejunum
s__Lachnospiraceae bacterium A4	ko02020	K03367	LQ1_Cecum_2A_969521	k__Bacteria	p__Bacillota	c__Clostridia	o__Lachnospirales	f__Lachnospiraceae	g__Unclassified	LQ1_Cecum_2A_969521	fnn:FSC774_04460	Environmental Information Processing	Environmental Information Processing; Signal transduction	6.1.1.13	M00725	dltA	Environmental Information Processing; Signal transduction; Two-component system	TP	Cecum
s__Lachnospiraceae bacterium A4	ko04066	K01689|K00016	LQ1_Cecum_2A_617175	k__Bacteria	p__Bacillota	c__Clostridia	o__Lachnospirales	f__Lachnospiraceae	g__Unclassified	LQ1_Cecum_2A_617175	bwx:NQ550_06225	Environmental Information Processing	Environmental Information Processing; Signal transduction	4.2.1.11	M00001||M00002||M00003||M00346	ENO, eno	Environmental Information Processing; Signal transduction; HIF-1 signaling pathway	TP	Cecum
s__Lachnospiraceae bacterium MD335	ko02020	K01051|K00626	LQ1_Colon_2A_149072	k__Bacteria	p__Bacillota	c__Clostridia	o__Lachnospirales	f__Lachnospiraceae	g__Unclassified	LQ1_Colon_2A_149072	cpy:Cphy_1301	Environmental Information Processing	Environmental Information Processing; Signal transduction	3.1.1.11	M00081	E3.1.1.11	Environmental Information Processing; Signal transduction; Two-component system	TP	Colon
s__Lacrimispora saccharolytica	ko02020	K00626|K01915|K01179	LQ1_Stomach_2A_270532	k__Bacteria	p__Bacillota	c__Clostridia	o__Lachnospirales	f__Lachnospiraceae	g__Lacrimispora	LQ1_Stomach_2A_270532	ssun:H9Q77_11630	Environmental Information Processing	Environmental Information Processing; Signal transduction	2.3.1.9	M00088||M00095||M00373||M00374||M00375||M00849||M00957	ACAT, atoB	Environmental Information Processing; Signal transduction; Two-component system	TP	Stomach
s__Lacrimispora saccharolytica	ko04066	K00850|K00134|K00016	LQ1_Colon_2A_1302647	k__Bacteria	p__Bacillota	c__Clostridia	o__Lachnospirales	f__Lachnospiraceae	g__Lacrimispora	LQ1_Colon_2A_1302647	bpb:bpr_I2767	Environmental Information Processing	Environmental Information Processing; Signal transduction	2.7.1.11	M00001||M00345	pfkA, PFK	Environmental Information Processing; Signal transduction; HIF-1 signaling pathway	TP	Colon
s__Lacrimispora saccharolytica	ko04152	K00850	LQ1_Colon_2A_1302647	k__Bacteria	p__Bacillota	c__Clostridia	o__Lachnospirales	f__Lachnospiraceae	g__Lacrimispora	LQ1_Colon_2A_1302647	bpb:bpr_I2767	Environmental Information Processing	Environmental Information Processing; Signal transduction	2.7.1.11	M00001||M00345	pfkA, PFK	Environmental Information Processing; Signal transduction; AMPK signaling pathway	TP	Colon
s__Lactobacillus crispatus	ko02020	K03367	LQ1_Cecum_2A_801022	k__Bacteria	p__Bacillota	c__Bacilli	o__Lactobacillales	f__Lactobacillaceae	g__Lactobacillus	LQ1_Cecum_2A_801022	lad:LA14_1916	Environmental Information Processing	Environmental Information Processing; Signal transduction	6.1.1.13	M00725	dltA	Environmental Information Processing; Signal transduction; Two-component system	TP	Cecum
s__Lactobacillus delbrueckii	ko02020	K00626|K01791	LQ1_Cecum_2A_376586	k__Bacteria	p__Bacillota	c__Bacilli	o__Lactobacillales	f__Lactobacillaceae	g__Lactobacillus	LQ1_Cecum_2A_376586	ldl:LBU_0748	Environmental Information Processing	Environmental Information Processing; Signal transduction	2.3.1.9	M00088||M00095||M00373||M00374||M00375||M00849||M00957	ACAT, atoB	Environmental Information Processing; Signal transduction; Two-component system	TP	Cecum
s__Lactobacillus delbrueckii	ko04066	K01689|K00016	LQ1_Cecum_2A_1176974	k__Bacteria	p__Bacillota	c__Bacilli	o__Lactobacillales	f__Lactobacillaceae	g__Lactobacillus	LQ1_Cecum_2A_1176974	lhr:R0052_00220	Environmental Information Processing	Environmental Information Processing; Signal transduction	4.2.1.11	M00001||M00002||M00003||M00346	ENO, eno	Environmental Information Processing; Signal transduction; HIF-1 signaling pathway	TP	Cecum
s__Lactobacillus johnsonii	ko02020	K00626|K00426|K00425|K01791	LQ1_Colon_2A_405776	k__Bacteria	p__Bacillota	c__Bacilli	o__Lactobacillales	f__Lactobacillaceae	g__Lactobacillus	LQ1_Colon_2A_405776	ljf:FI9785_1400	Environmental Information Processing	Environmental Information Processing; Signal transduction	2.3.1.9	M00088||M00095||M00373||M00374||M00375||M00849||M00957	ACAT, atoB	Environmental Information Processing; Signal transduction; Two-component system	TP	Colon
s__Lactobacillus johnsonii	ko04066	K01689|K00016	LQ1_Cecum_2A_1183249	k__Bacteria	p__Bacillota	c__Bacilli	o__Lactobacillales	f__Lactobacillaceae	g__Lactobacillus	LQ1_Cecum_2A_1183249	ljf:FI9785_1333	Environmental Information Processing	Environmental Information Processing; Signal transduction	4.2.1.11	M00001||M00002||M00003||M00346	ENO, eno	Environmental Information Processing; Signal transduction; HIF-1 signaling pathway	TP	Cecum
s__Leyella stercorea	ko02020	K01425|K01179|K02472|K01791	LQ1_Cecum_2A_213444	k__Bacteria	p__Bacteroidota	c__Bacteroidia	o__Bacteroidales	f__Prevotellaceae	g__Leyella	LQ1_Cecum_2A_213444	bhum:JXR92_002785	Environmental Information Processing	Environmental Information Processing; Signal transduction	3.5.1.2	-	glsA, GLS	Environmental Information Processing; Signal transduction; Two-component system	TP	Cecum
s__Leyella stercorea	ko04066	K00927	LQ1_Cecum_2A_511547	k__Bacteria	p__Bacteroidota	c__Bacteroidia	o__Bacteroidales	f__Prevotellaceae	g__Leyella	LQ1_Cecum_2A_511547	pcoi:LK433_09120	Environmental Information Processing	Environmental Information Processing; Signal transduction	2.7.2.3	M00001||M00002||M00003||M00165||M00308||M00552	PGK, pgk	Environmental Information Processing; Signal transduction; HIF-1 signaling pathway	TP	Cecum
s__Limosilactobacillus reuteri	ko02020	K00626|K01425|K01791	LQ1_Cecum_2A_39803	k__Bacteria	p__Bacillota	c__Bacilli	o__Lactobacillales	f__Lactobacillaceae	g__Limosilactobacillus	LQ1_Cecum_2A_39803	lrt:LRI_0061	Environmental Information Processing	Environmental Information Processing; Signal transduction	2.3.1.9	M00088||M00095||M00373||M00374||M00375||M00849||M00957	ACAT, atoB	Environmental Information Processing; Signal transduction; Two-component system	TP	Cecum
s__Limosilactobacillus reuteri	ko04066	K00016|K00134|K00161	LQ1_Cecum_2A_1314141	k__Bacteria	p__Bacillota	c__Bacilli	o__Lactobacillales	f__Lactobacillaceae	g__Limosilactobacillus	LQ1_Cecum_2A_1314141	lrt:LRI_0694	Environmental Information Processing	Environmental Information Processing; Signal transduction	1.1.1.27	-	LDH, ldh	Environmental Information Processing; Signal transduction; HIF-1 signaling pathway	TP	Cecum
s__Marseilla massiliensis	ko02020	K00425	LQ1_Colon_2A_118644	k__Bacteria	p__Bacteroidota	c__Bacteroidia	o__Bacteroidales	f__Prevotellaceae	g__Marseilla	LQ1_Colon_2A_118644	peo:AS203_10715	Environmental Information Processing	Environmental Information Processing; Signal transduction	7.1.1.7	M00153	cydA	Environmental Information Processing; Signal transduction; Two-component system	TP	Colon
s__Marseilla massiliensis	ko04066	K00134	LQ2_Cecum_2A_1079023	k__Bacteria	p__Bacteroidota	c__Bacteroidia	o__Bacteroidales	f__Prevotellaceae	g__Marseilla	LQ2_Cecum_2A_1079023	tfo:BFO_0261	Environmental Information Processing	Environmental Information Processing; Signal transduction	1.2.1.12	M00001||M00002||M00003||M00165||M00308||M00552	GAPDH, gapA	Environmental Information Processing; Signal transduction; HIF-1 signaling pathway	TP	Cecum
s__Megasphaera elsdenii	ko02020	K14188|K03367	LQ1_Stomach_2A_4256	k__Bacteria	p__Bacillota	c__Negativicutes	o__Veillonellales	f__Veillonellaceae	g__Megasphaera	LQ1_Stomach_2A_4256	mhap:JFY71_06690	Environmental Information Processing	Environmental Information Processing; Signal transduction	6.1.1.13	M00725	dltC	Environmental Information Processing; Signal transduction; Two-component system	TP	Stomach
s__Megasphaera elsdenii	ko04066	K01689	LQ1_Cecum_2A_144838	k__Bacteria	p__Bacillota	c__Negativicutes	o__Veillonellales	f__Veillonellaceae	g__Megasphaera	LQ1_Cecum_2A_144838	mmax:LCQ47_08410	Environmental Information Processing	Environmental Information Processing; Signal transduction	4.2.1.11	M00001||M00002||M00003||M00346	ENO, eno	Environmental Information Processing; Signal transduction; HIF-1 signaling pathway	TP	Cecum
s__Mitsuokella multacida	ko02020	K00626|K01791	LQ1_Rectum_2A_1416898	k__Bacteria	p__Bacillota	c__Negativicutes	o__Selenomonadales	f__Selenomonadaceae	g__Mitsuokella	LQ1_Rectum_2A_1416898	cdl:CDR20291_2805	Environmental Information Processing	Environmental Information Processing; Signal transduction	2.3.1.9	M00088||M00095||M00373||M00374||M00375||M00849||M00957	ACAT, atoB	Environmental Information Processing; Signal transduction; Two-component system	TP	Rectum
s__Mitsuokella multacida	ko04016	K00940	LQ1_Rectum_2A_144641	k__Bacteria	p__Bacillota	c__Negativicutes	o__Selenomonadales	f__Selenomonadaceae	g__Mitsuokella	LQ1_Rectum_2A_144641	ssg:Selsp_1235	Environmental Information Processing	Environmental Information Processing; Signal transduction	2.7.4.6	M00049||M00050||M00052||M00053||M00938	ndk, NME	Environmental Information Processing; Signal transduction; MAPK signaling pathway - plant	TP	Rectum
s__Mitsuokella multacida	ko04066	K01689|K00850|K00844	LQ1_Rectum_2A_1420596	k__Bacteria	p__Bacillota	c__Negativicutes	o__Selenomonadales	f__Selenomonadaceae	g__Mitsuokella	LQ1_Rectum_2A_1420596	sri:SELR_pSRC100040	Environmental Information Processing	Environmental Information Processing; Signal transduction	4.2.1.11	M00001||M00002||M00003||M00346	ENO, eno	Environmental Information Processing; Signal transduction; HIF-1 signaling pathway	TP	Rectum
s__Mitsuokella multacida	ko04152	K00850	LQ1_Rectum_2A_274798	k__Bacteria	p__Bacillota	c__Negativicutes	o__Selenomonadales	f__Selenomonadaceae	g__Mitsuokella	LQ1_Rectum_2A_274798	selt:BCS37_10160	Environmental Information Processing	Environmental Information Processing; Signal transduction	2.7.1.11	M00001||M00345	pfkA, PFK	Environmental Information Processing; Signal transduction; AMPK signaling pathway	TP	Rectum
s__Oscillibacter sp.	ko02020	K00626|K01915	LQ1_Rectum_2A_209064	k__Bacteria	p__Bacillota	c__Clostridia	o__Eubacteriales	f__Oscillospiraceae	g__Oscillibacter	LQ1_Rectum_2A_209064	vcop:MM50RIKEN_22850	Environmental Information Processing	Environmental Information Processing; Signal transduction	2.3.1.9	M00088||M00095||M00373||M00374||M00375||M00849||M00957	ACAT, atoB	Environmental Information Processing; Signal transduction; Two-component system	TP	Rectum
s__Oscillibacter sp.	ko04066	K00850|K00016	LQ1_Colon_2A_394770	k__Bacteria	p__Bacillota	c__Clostridia	o__Eubacteriales	f__Oscillospiraceae	g__Oscillibacter	LQ1_Colon_2A_394770	pfaa:MM59RIKEN_04360	Environmental Information Processing	Environmental Information Processing; Signal transduction	2.7.1.11	M00001||M00345	pfkA, PFK	Environmental Information Processing; Signal transduction; HIF-1 signaling pathway	TP	Colon
s__Oscillibacter sp.	ko04152	K00850	LQ1_Colon_2A_394770	k__Bacteria	p__Bacillota	c__Clostridia	o__Eubacteriales	f__Oscillospiraceae	g__Oscillibacter	LQ1_Colon_2A_394770	pfaa:MM59RIKEN_04360	Environmental Information Processing	Environmental Information Processing; Signal transduction	2.7.1.11	M00001||M00345	pfkA, PFK	Environmental Information Processing; Signal transduction; AMPK signaling pathway	TP	Colon
s__Oscillospiraceae bacterium	ko02020	K01915|K01034|K01179|K01791|K02472	LQ1_Colon_2A_97573	k__Bacteria	p__Bacillota	c__Clostridia	o__Eubacteriales	f__Oscillospiraceae	g__Unclassified	LQ1_Colon_2A_97573	sman:C12CBH8_20690	Environmental Information Processing	Environmental Information Processing; Signal transduction	6.3.1.2	-	glnA, GLUL	Environmental Information Processing; Signal transduction; Two-component system	TP	Colon
s__Oscillospiraceae bacterium	ko04066	K00850|K01689|K00016|K00927	LQ1_Colon_2A_1164784	k__Bacteria	p__Bacillota	c__Clostridia	o__Eubacteriales	f__Oscillospiraceae	g__Unclassified	LQ1_Colon_2A_1164784	svj:NQ490_14470	Environmental Information Processing	Environmental Information Processing; Signal transduction	2.7.1.11	M00001||M00345	pfkA, PFK	Environmental Information Processing; Signal transduction; HIF-1 signaling pathway	TP	Colon
s__Oscillospiraceae bacterium	ko04068	K01596	LQ1_Rectum_2A_1031356	k__Bacteria	p__Bacillota	c__Clostridia	o__Eubacteriales	f__Oscillospiraceae	g__Unclassified	LQ1_Rectum_2A_1031356	fpla:A4U99_09820	Environmental Information Processing	Environmental Information Processing; Signal transduction	4.1.1.32	M00003	E4.1.1.32, pckA, PCK	Environmental Information Processing; Signal transduction; FoxO signaling pathway	TP	Rectum
s__Oscillospiraceae bacterium	ko04151	K01596	LQ1_Rectum_2A_1031356	k__Bacteria	p__Bacillota	c__Clostridia	o__Eubacteriales	f__Oscillospiraceae	g__Unclassified	LQ1_Rectum_2A_1031356	fpla:A4U99_09820	Environmental Information Processing	Environmental Information Processing; Signal transduction	4.1.1.32	M00003	E4.1.1.32, pckA, PCK	Environmental Information Processing; Signal transduction; PI3K-Akt signaling pathway	TP	Rectum
s__Oscillospiraceae bacterium	ko04152	K00850|K01596	LQ1_Colon_2A_1164784	k__Bacteria	p__Bacillota	c__Clostridia	o__Eubacteriales	f__Oscillospiraceae	g__Unclassified	LQ1_Colon_2A_1164784	svj:NQ490_14470	Environmental Information Processing	Environmental Information Processing; Signal transduction	2.7.1.11	M00001||M00345	pfkA, PFK	Environmental Information Processing; Signal transduction; AMPK signaling pathway	TP	Colon
s__Palleniella intestinalis	ko02020	K01051	LQ1_Cecum_2A_649951	k__Bacteria	p__Bacteroidota	c__Bacteroidia	o__Bacteroidales	f__Prevotellaceae	g__Palleniella	LQ1_Cecum_2A_649951	pby:L6471_11490	Environmental Information Processing	Environmental Information Processing; Signal transduction	3.1.1.11	M00081	E3.1.1.11	Environmental Information Processing; Signal transduction; Two-component system	TP	Cecum
s__Palleniella intestinalis	ko04016	K00940	LQ1_Cecum_2A_838547	k__Bacteria	p__Bacteroidota	c__Bacteroidia	o__Bacteroidales	f__Prevotellaceae	g__Palleniella	LQ1_Cecum_2A_838547	pby:L6471_08915	Environmental Information Processing	Environmental Information Processing; Signal transduction	2.7.4.6	M00049||M00050||M00052||M00053||M00938	ndk, NME	Environmental Information Processing; Signal transduction; MAPK signaling pathway - plant	TP	Cecum
s__Phocaeicola dorei	ko02020	K01915	LQ1_Cecum_2A_1038431	k__Bacteria	p__Bacteroidota	c__Bacteroidia	o__Bacteroidales	f__Bacteroidaceae	g__Phocaeicola	LQ1_Cecum_2A_1038431	bvu:BVU_4001	Environmental Information Processing	Environmental Information Processing; Signal transduction	6.3.1.2	-	glnA, GLUL	Environmental Information Processing; Signal transduction; Two-component system	TP	Cecum
s__Porphyromonadaceae bacterium	ko02020	K01425|K02472	LQ1_Cecum_2A_330548	k__Bacteria	p__Bacteroidota	c__Bacteroidia	o__Bacteroidales	f__Porphyromonadaceae	g__Unclassified	LQ1_Cecum_2A_330548	bvu:BVU_1414	Environmental Information Processing	Environmental Information Processing; Signal transduction	3.5.1.2	-	glsA, GLS	Environmental Information Processing; Signal transduction; Two-component system	TP	Cecum
s__Porphyromonadaceae bacterium	ko04066	K00850	LQ1_Cecum_2A_603042	k__Bacteria	p__Bacteroidota	c__Bacteroidia	o__Bacteroidales	f__Porphyromonadaceae	g__Unclassified	LQ1_Cecum_2A_603042	pary:A4V02_12705	Environmental Information Processing	Environmental Information Processing; Signal transduction	2.7.1.11	M00001||M00345	pfkA, PFK	Environmental Information Processing; Signal transduction; HIF-1 signaling pathway	TP	Cecum
s__Porphyromonadaceae bacterium	ko04152	K00850	LQ1_Cecum_2A_603042	k__Bacteria	p__Bacteroidota	c__Bacteroidia	o__Bacteroidales	f__Porphyromonadaceae	g__Unclassified	LQ1_Cecum_2A_603042	pary:A4V02_12705	Environmental Information Processing	Environmental Information Processing; Signal transduction	2.7.1.11	M00001||M00345	pfkA, PFK	Environmental Information Processing; Signal transduction; AMPK signaling pathway	TP	Cecum
s__Prevotella sp.	ko02020	K01425|K01791	LQ1_Cecum_2A_400004	k__Bacteria	p__Bacteroidota	c__Bacteroidia	o__Bacteroidales	f__Prevotellaceae	g__Prevotella	LQ1_Cecum_2A_400004	bhum:JXR92_002785	Environmental Information Processing	Environmental Information Processing; Signal transduction	3.5.1.2	-	glsA, GLS	Environmental Information Processing; Signal transduction; Two-component system	TP	Cecum
s__Prevotella sp.	ko04066	K00927	LQ1_Cecum_2A_908639	k__Bacteria	p__Bacteroidota	c__Bacteroidia	o__Bacteroidales	f__Prevotellaceae	g__Prevotella	LQ1_Cecum_2A_908639	phis:J5A62_10195	Environmental Information Processing	Environmental Information Processing; Signal transduction	2.7.2.3	M00001||M00002||M00003||M00165||M00308||M00552	PGK, pgk	Environmental Information Processing; Signal transduction; HIF-1 signaling pathway	TP	Cecum
s__Prevotella sp. CAG:891	ko02020	K00426	LQ1_Cecum_2A_436588	k__Bacteria	p__Bacteroidota	c__Bacteroidia	o__Bacteroidales	f__Prevotellaceae	g__Prevotella	LQ1_Cecum_2A_436588	alq:C7Y71_006585	Environmental Information Processing	Environmental Information Processing; Signal transduction	7.1.1.7	M00153	cydB	Environmental Information Processing; Signal transduction; Two-component system	TP	Cecum
s__Pseudoflavonifractor phocaeensis	ko02020	K00626|K01425|K01915|K01179|K01791	LQ1_Rectum_2A_77638	k__Bacteria	p__Bacillota	c__Clostridia	o__Eubacteriales	f__Oscillospiraceae	g__Pseudoflavonifractor	LQ1_Rectum_2A_77638	lasa:L9O85_00125	Environmental Information Processing	Environmental Information Processing; Signal transduction	2.3.1.9	M00088||M00095||M00373||M00374||M00375||M00849||M00957	ACAT, atoB	Environmental Information Processing; Signal transduction; Two-component system	TP	Rectum
s__Pseudoflavonifractor phocaeensis	ko04066	K00016|K00850|K00927|K01689	LQ1_Cecum_2A_80146	k__Bacteria	p__Bacillota	c__Clostridia	o__Eubacteriales	f__Oscillospiraceae	g__Pseudoflavonifractor	LQ1_Cecum_2A_80146	ehl:EHLA_3075	Environmental Information Processing	Environmental Information Processing; Signal transduction	1.1.1.27	-	LDH, ldh	Environmental Information Processing; Signal transduction; HIF-1 signaling pathway	TP	Cecum
s__Pseudoflavonifractor phocaeensis	ko04152	K00850	LQ1_Rectum_2A_1000471	k__Bacteria	p__Bacillota	c__Clostridia	o__Eubacteriales	f__Oscillospiraceae	g__Pseudoflavonifractor	LQ1_Rectum_2A_1000471	pfaa:MM59RIKEN_04360	Environmental Information Processing	Environmental Information Processing; Signal transduction	2.7.1.11	M00001||M00345	pfkA, PFK	Environmental Information Processing; Signal transduction; AMPK signaling pathway	TP	Rectum
s__Roseburia inulinivorans	ko02020	K03367|K01791	LQ1_Cecum_2A_241454	k__Bacteria	p__Bacillota	c__Clostridia	o__Lachnospirales	f__Lachnospiraceae	g__Roseburia	LQ1_Cecum_2A_241454	eel:EUBELI_00114	Environmental Information Processing	Environmental Information Processing; Signal transduction	6.1.1.13	M00725	dltA	Environmental Information Processing; Signal transduction; Two-component system	TP	Cecum
s__Ruminococcus sp. HUN007	ko02020	K01915|K01179	LQ2_Cecum_2A_146400	k__Bacteria	p__Bacillota	c__Clostridia	o__Eubacteriales	f__Oscillospiraceae	g__Ruminococcus	LQ2_Cecum_2A_146400	tbe:Trebr_0690	Environmental Information Processing	Environmental Information Processing; Signal transduction	6.3.1.2	-	glnA, GLUL	Environmental Information Processing; Signal transduction; Two-component system	TP	Cecum
s__Ruminococcus sp. HUN007	ko04066	K00850|K00016	LQ2_Colon_2A_199706	k__Bacteria	p__Bacillota	c__Clostridia	o__Eubacteriales	f__Oscillospiraceae	g__Ruminococcus	LQ2_Colon_2A_199706	rch:RUM_16690	Environmental Information Processing	Environmental Information Processing; Signal transduction	2.7.1.11	M00001||M00345	pfkA, PFK	Environmental Information Processing; Signal transduction; HIF-1 signaling pathway	TP	Colon
s__Ruminococcus sp. HUN007	ko04152	K00850	LQ2_Colon_2A_199706	k__Bacteria	p__Bacillota	c__Clostridia	o__Eubacteriales	f__Oscillospiraceae	g__Ruminococcus	LQ2_Colon_2A_199706	rch:RUM_16690	Environmental Information Processing	Environmental Information Processing; Signal transduction	2.7.1.11	M00001||M00345	pfkA, PFK	Environmental Information Processing; Signal transduction; AMPK signaling pathway	TP	Colon
s__Sodaliphilus pleomorphus	ko04066	K00850|K00927	LQ1_Colon_2A_346719	k__Bacteria	p__Bacteroidota	c__Bacteroidia	o__Bacteroidales	f__Muribaculaceae	g__Sodaliphilus	LQ1_Colon_2A_346719	dun:FDZ78_04350	Environmental Information Processing	Environmental Information Processing; Signal transduction	2.7.1.11	M00001||M00345	pfkA, PFK	Environmental Information Processing; Signal transduction; HIF-1 signaling pathway	TP	Colon
s__Sodaliphilus pleomorphus	ko04152	K00850	LQ1_Colon_2A_346719	k__Bacteria	p__Bacteroidota	c__Bacteroidia	o__Bacteroidales	f__Muribaculaceae	g__Sodaliphilus	LQ1_Colon_2A_346719	dun:FDZ78_04350	Environmental Information Processing	Environmental Information Processing; Signal transduction	2.7.1.11	M00001||M00345	pfkA, PFK	Environmental Information Processing; Signal transduction; AMPK signaling pathway	TP	Colon
s__Terrisporobacter sp.	ko02020	K01425	LQ1_Colon_2A_288787	k__Bacteria	p__Bacillota	c__Clostridia	o__Peptostreptococcales	f__Peptostreptococcaceae	g__Terrisporobacter	LQ1_Colon_2A_288787	psor:RSJ16_15965	Environmental Information Processing	Environmental Information Processing; Signal transduction	3.5.1.2	-	glsA, GLS	Environmental Information Processing; Signal transduction; Two-component system	TP	Colon
s__Terrisporobacter sp.	ko04066	K00134|K00016|K00850|K01689	LQ1_Cecum_2A_1049461	k__Bacteria	p__Bacillota	c__Clostridia	o__Peptostreptococcales	f__Peptostreptococcaceae	g__Terrisporobacter	LQ1_Cecum_2A_1049461	tgc:L0P85_01235	Environmental Information Processing	Environmental Information Processing; Signal transduction	1.2.1.12	M00001||M00002||M00003||M00165||M00308||M00552	GAPDH, gapA	Environmental Information Processing; Signal transduction; HIF-1 signaling pathway	TP	Cecum
s__Terrisporobacter sp.	ko04152	K00850	LQ1_Colon_2A_1152065	k__Bacteria	p__Bacillota	c__Clostridia	o__Peptostreptococcales	f__Peptostreptococcaceae	g__Terrisporobacter	LQ1_Colon_2A_1152065	tgc:L0P85_00670	Environmental Information Processing	Environmental Information Processing; Signal transduction	2.7.1.11	M00001||M00345	pfkA, PFK	Environmental Information Processing; Signal transduction; AMPK signaling pathway	TP	Colon
s__Treponema bryantii	ko02020	K01179	LQ1_Rectum_2A_1146763	k__Bacteria	p__Spirochaetota	c__Spirochaetia	o__Spirochaetales	f__Treponemataceae	g__Treponema	LQ1_Rectum_2A_1146763	tbe:Trebr_1919	Environmental Information Processing	Environmental Information Processing; Signal transduction	3.2.1.4	-	E3.2.1.4	Environmental Information Processing; Signal transduction; Two-component system	TP	Rectum
s__Treponema bryantii	ko04016	K00940	LQ1_Rectum_2A_136527	k__Bacteria	p__Spirochaetota	c__Spirochaetia	o__Spirochaetales	f__Treponemataceae	g__Treponema	LQ1_Rectum_2A_136527	tper:IWA51_03855	Environmental Information Processing	Environmental Information Processing; Signal transduction	2.7.4.6	M00049||M00050||M00052||M00053||M00938	ndk, NME	Environmental Information Processing; Signal transduction; MAPK signaling pathway - plant	TP	Rectum
s__Treponema bryantii	ko04066	K00844|K00850|K00134	LQ1_Rectum_2A_1199707	k__Bacteria	p__Spirochaetota	c__Spirochaetia	o__Spirochaetales	f__Treponemataceae	g__Treponema	LQ1_Rectum_2A_1199707	tsk:HRI97_02590	Environmental Information Processing	Environmental Information Processing; Signal transduction	2.7.1.1	M00001||M00549||M00892	HK	Environmental Information Processing; Signal transduction; HIF-1 signaling pathway	TP	Rectum
s__Treponema bryantii	ko04152	K00850	LQ1_Rectum_2A_1280519	k__Bacteria	p__Spirochaetota	c__Spirochaetia	o__Spirochaetales	f__Treponemataceae	g__Treponema	LQ1_Rectum_2A_1280519	tsk:HRI97_01175	Environmental Information Processing	Environmental Information Processing; Signal transduction	2.7.1.11	M00001||M00345	pfkA, PFK	Environmental Information Processing; Signal transduction; AMPK signaling pathway	TP	Rectum
s__Treponema porcinum	ko04066	K00844|K00134	LQ1_Rectum_2A_1417035	k__Bacteria	p__Spirochaetota	c__Spirochaetia	o__Spirochaetales	f__Treponemataceae	g__Treponema	LQ1_Rectum_2A_1417035	tsk:HRI97_02590	Environmental Information Processing	Environmental Information Processing; Signal transduction	2.7.1.1	M00001||M00549||M00892	HK	Environmental Information Processing; Signal transduction; HIF-1 signaling pathway	TP	Rectum
s__Treponema porcinum	ko04068	K01596	LQ1_Rectum_2A_444864	k__Bacteria	p__Spirochaetota	c__Spirochaetia	o__Spirochaetales	f__Treponemataceae	g__Treponema	LQ1_Rectum_2A_444864	tsu:Tresu_2076	Environmental Information Processing	Environmental Information Processing; Signal transduction	4.1.1.32	M00003	E4.1.1.32, pckA, PCK	Environmental Information Processing; Signal transduction; FoxO signaling pathway	TP	Rectum
s__Treponema porcinum	ko04150	K02152	LQ1_Cecum_2A_773327	k__Bacteria	p__Spirochaetota	c__Spirochaetia	o__Spirochaetales	f__Treponemataceae	g__Treponema	LQ1_Cecum_2A_773327	tpav:HRQ91_08435	Environmental Information Processing	Environmental Information Processing; Signal transduction	-	M00160	ATPeV1G, ATP6G	Environmental Information Processing; Signal transduction; mTOR signaling pathway	TP	Cecum
s__Treponema porcinum	ko04151	K01596	LQ1_Rectum_2A_444864	k__Bacteria	p__Spirochaetota	c__Spirochaetia	o__Spirochaetales	f__Treponemataceae	g__Treponema	LQ1_Rectum_2A_444864	tsu:Tresu_2076	Environmental Information Processing	Environmental Information Processing; Signal transduction	4.1.1.32	M00003	E4.1.1.32, pckA, PCK	Environmental Information Processing; Signal transduction; PI3K-Akt signaling pathway	TP	Rectum
s__Treponema porcinum	ko04152	K01596	LQ1_Rectum_2A_444864	k__Bacteria	p__Spirochaetota	c__Spirochaetia	o__Spirochaetales	f__Treponemataceae	g__Treponema	LQ1_Rectum_2A_444864	tsu:Tresu_2076	Environmental Information Processing	Environmental Information Processing; Signal transduction	4.1.1.32	M00003	E4.1.1.32, pckA, PCK	Environmental Information Processing; Signal transduction; AMPK signaling pathway	TP	Rectum
s__Treponema sp.	ko02020	K01051|K01915|K01179	LQ2_Cecum_2A_110212	k__Bacteria	p__Spirochaetota	c__Spirochaetia	o__Spirochaetales	f__Treponemataceae	g__Treponema	LQ2_Cecum_2A_110212	scd:Spica_0619	Environmental Information Processing	Environmental Information Processing; Signal transduction	3.1.1.11	M00081	E3.1.1.11	Environmental Information Processing; Signal transduction; Two-component system	TP	Cecum
s__Treponema sp.	ko04016	K00940	LQ1_Cecum_2A_407844	k__Bacteria	p__Spirochaetota	c__Spirochaetia	o__Spirochaetales	f__Treponemataceae	g__Treponema	LQ1_Cecum_2A_407844	tper:IWA51_03855	Environmental Information Processing	Environmental Information Processing; Signal transduction	2.7.4.6	M00049||M00050||M00052||M00053||M00938	ndk, NME	Environmental Information Processing; Signal transduction; MAPK signaling pathway - plant	TP	Cecum
s__Treponema sp.	ko04066	K00016|K00850|K00844|K00927|K00134	LQ1_Cecum_2A_682719	k__Bacteria	p__Spirochaetota	c__Spirochaetia	o__Spirochaetales	f__Treponemataceae	g__Treponema	LQ1_Cecum_2A_682719	tper:IWA51_04965	Environmental Information Processing	Environmental Information Processing; Signal transduction	1.1.1.27	-	LDH, ldh	Environmental Information Processing; Signal transduction; HIF-1 signaling pathway	TP	Cecum
s__Treponema sp.	ko04152	K00850	LQ1_Colon_2A_874512	k__Bacteria	p__Spirochaetota	c__Spirochaetia	o__Spirochaetales	f__Treponemataceae	g__Treponema	LQ1_Colon_2A_874512	trc:DYE49_10870	Environmental Information Processing	Environmental Information Processing; Signal transduction	2.7.1.11	M00001||M00345	pfkA, PFK	Environmental Information Processing; Signal transduction; AMPK signaling pathway	TP	Colon
s__Vescimonas sp.	ko02020	K00626|K01915|K01034|K01179	LQ1_Rectum_2A_849777	k__Bacteria	p__Bacillota	c__Clostridia	o__Eubacteriales	f__Oscillospiraceae	g__Vescimonas	LQ1_Rectum_2A_849777	vcop:MM50RIKEN_22850	Environmental Information Processing	Environmental Information Processing; Signal transduction	2.3.1.9	M00088||M00095||M00373||M00374||M00375||M00849||M00957	ACAT, atoB	Environmental Information Processing; Signal transduction; Two-component system	TP	Rectum
s__Vescimonas sp.	ko04066	K00134|K00927|K00850	LQ1_Rectum_2A_1394606	k__Bacteria	p__Bacillota	c__Clostridia	o__Eubacteriales	f__Oscillospiraceae	g__Vescimonas	LQ1_Rectum_2A_1394606	vfa:MM35RIKEN_19520	Environmental Information Processing	Environmental Information Processing; Signal transduction	1.2.1.12	M00001||M00002||M00003||M00165||M00308||M00552	GAPDH, gapA	Environmental Information Processing; Signal transduction; HIF-1 signaling pathway	TP	Rectum
s__Vescimonas sp.	ko04152	K00850	LQ1_Rectum_2A_316781	k__Bacteria	p__Bacillota	c__Clostridia	o__Eubacteriales	f__Oscillospiraceae	g__Vescimonas	LQ1_Rectum_2A_316781	vcop:MM50RIKEN_07680	Environmental Information Processing	Environmental Information Processing; Signal transduction	2.7.1.11	M00001||M00345	pfkA, PFK	Environmental Information Processing; Signal transduction; AMPK signaling pathway	TP	Rectum
s__Xylanibacter caecicola	ko02020	K00425	LQ1_Cecum_2A_257190	k__Bacteria	p__Bacteroidota	c__Bacteroidia	o__Bacteroidales	f__Prevotellaceae	g__Xylanibacter	LQ1_Cecum_2A_257190	phis:J5A62_09550	Environmental Information Processing	Environmental Information Processing; Signal transduction	7.1.1.7	M00153	cydA	Environmental Information Processing; Signal transduction; Two-component system	TP	Cecum
s__Xylanibacter caecicola	ko04066	K01689	LQ1_Rectum_2A_859047	k__Bacteria	p__Bacteroidota	c__Bacteroidia	o__Bacteroidales	f__Prevotellaceae	g__Xylanibacter	LQ1_Rectum_2A_859047	pru:PRU_1102	Environmental Information Processing	Environmental Information Processing; Signal transduction	4.2.1.11	M00001||M00002||M00003||M00346	ENO, eno	Environmental Information Processing; Signal transduction; HIF-1 signaling pathway	TP	Rectum
s__Xylanibacter rodentium	ko02020	K01051|K00425	LQ1_Cecum_2A_666621	k__Bacteria	p__Bacteroidota	c__Bacteroidia	o__Bacteroidales	f__Prevotellaceae	g__Xylanibacter	LQ1_Cecum_2A_666621	pru:PRU_0012	Environmental Information Processing	Environmental Information Processing; Signal transduction	3.1.1.11	M00081	E3.1.1.11	Environmental Information Processing; Signal transduction; Two-component system	TP	Cecum
s__Xylanibacter rodentium	ko04066	K00927	LQ1_Colon_2A_919623	k__Bacteria	p__Bacteroidota	c__Bacteroidia	o__Bacteroidales	f__Prevotellaceae	g__Xylanibacter	LQ1_Colon_2A_919623	pcoi:LK433_09120	Environmental Information Processing	Environmental Information Processing; Signal transduction	2.7.2.3	M00001||M00002||M00003||M00165||M00308||M00552	PGK, pgk	Environmental Information Processing; Signal transduction; HIF-1 signaling pathway	TP	Colon
s__Xylanibacter ruminicola	ko02020	K01051|K01179	LQ1_Cecum_2A_729420	k__Bacteria	p__Bacteroidota	c__Bacteroidia	o__Bacteroidales	f__Prevotellaceae	g__Xylanibacter	LQ1_Cecum_2A_729420	pru:PRU_0012	Environmental Information Processing	Environmental Information Processing; Signal transduction	3.1.1.11	M00081	E3.1.1.11	Environmental Information Processing; Signal transduction; Two-component system	TP	Cecum
s__uncultured Clostridium sp.	ko02020	K00626|K01915|K14188|K03367|K01179|K01791	LQ1_Cecum_2A_638319	k__Bacteria	p__Bacillota	c__Clostridia	o__Eubacteriales	f__Clostridiaceae	g__Clostridium	LQ1_Cecum_2A_638319	cbv:U729_1621	Environmental Information Processing	Environmental Information Processing; Signal transduction	2.3.1.9	M00088||M00095||M00373||M00374||M00375||M00849||M00957	ACAT, atoB	Environmental Information Processing; Signal transduction; Two-component system	TP	Cecum
s__uncultured Clostridium sp.	ko04011	K03781	LQ1_Cecum_2A_679008	k__Bacteria	p__Bacillota	c__Clostridia	o__Eubacteriales	f__Clostridiaceae	g__Clostridium	LQ1_Cecum_2A_679008	cbv:U729_265	Environmental Information Processing	Environmental Information Processing; Signal transduction	1.11.1.6	M00532	katE, CAT, catB, srpA	Environmental Information Processing; Signal transduction; MAPK signaling pathway - yeast	TP	Cecum
s__uncultured Clostridium sp.	ko04016	K00940|K03781	LQ1_Cecum_2A_318265	k__Bacteria	p__Bacillota	c__Clostridia	o__Eubacteriales	f__Clostridiaceae	g__Clostridium	LQ1_Cecum_2A_318265	cbut:ATN24_06175	Environmental Information Processing	Environmental Information Processing; Signal transduction	2.7.4.6	M00049||M00050||M00052||M00053||M00938	ndk, NME	Environmental Information Processing; Signal transduction; MAPK signaling pathway - plant	TP	Cecum
s__uncultured Clostridium sp.	ko04066	K01689|K00016|K00134|K00927	LQ1_Cecum_2A_1217173	k__Bacteria	p__Bacillota	c__Clostridia	o__Eubacteriales	f__Clostridiaceae	g__Clostridium	LQ1_Cecum_2A_1217173	cpe:CPE1299	Environmental Information Processing	Environmental Information Processing; Signal transduction	4.2.1.11	M00001||M00002||M00003||M00346	ENO, eno	Environmental Information Processing; Signal transduction; HIF-1 signaling pathway	TP	Cecum
s__uncultured Clostridium sp.	ko04068	K03781	LQ1_Cecum_2A_679008	k__Bacteria	p__Bacillota	c__Clostridia	o__Eubacteriales	f__Clostridiaceae	g__Clostridium	LQ1_Cecum_2A_679008	cbv:U729_265	Environmental Information Processing	Environmental Information Processing; Signal transduction	1.11.1.6	M00532	katE, CAT, catB, srpA	Environmental Information Processing; Signal transduction; FoxO signaling pathway	TP	Cecum
s__uncultured Dialister sp.	ko02020	K00626|K03367|K01791	LQ1_Stomach_2A_50589	k__Bacteria	p__Bacillota	c__Negativicutes	o__Veillonellales	f__Veillonellaceae	g__Dialister	LQ1_Stomach_2A_50589	csb:CLSA_c28130	Environmental Information Processing	Environmental Information Processing; Signal transduction	2.3.1.9	M00088||M00095||M00373||M00374||M00375||M00849||M00957	ACAT, atoB	Environmental Information Processing; Signal transduction; Two-component system	TP	Stomach
s__uncultured Dialister sp.	ko04066	K01689|K00927|K00134|K00850	LQ1_Stomach_2A_256007	k__Bacteria	p__Bacillota	c__Negativicutes	o__Veillonellales	f__Veillonellaceae	g__Dialister	LQ1_Stomach_2A_256007	dho:Dia5BBH33_11000	Environmental Information Processing	Environmental Information Processing; Signal transduction	4.2.1.11	M00001||M00002||M00003||M00346	ENO, eno	Environmental Information Processing; Signal transduction; HIF-1 signaling pathway	TP	Stomach
s__uncultured Dialister sp.	ko04152	K00850	LQ1_Stomach_2A_313165	k__Bacteria	p__Bacillota	c__Negativicutes	o__Veillonellales	f__Veillonellaceae	g__Dialister	LQ1_Stomach_2A_313165	dho:Dia5BBH33_17130	Environmental Information Processing	Environmental Information Processing; Signal transduction	2.7.1.11	M00001||M00345	pfkA, PFK	Environmental Information Processing; Signal transduction; AMPK signaling pathway	TP	Stomach
s__uncultured Dysosmobacter sp.	ko02020	K01915|K01179	LQ1_Rectum_2A_228596	k__Bacteria	p__Bacillota	c__Clostridia	o__Eubacteriales	f__Oscillospiraceae	g__Dysosmobacter	LQ1_Rectum_2A_228596	ova:OBV_07600	Environmental Information Processing	Environmental Information Processing; Signal transduction	6.3.1.2	-	glnA, GLUL	Environmental Information Processing; Signal transduction; Two-component system	TP	Rectum
s__uncultured Dysosmobacter sp.	ko04066	K00134	LQ1_Cecum_2A_210040	k__Bacteria	p__Bacillota	c__Clostridia	o__Eubacteriales	f__Oscillospiraceae	g__Dysosmobacter	LQ1_Cecum_2A_210040	pfaa:MM59RIKEN_19150	Environmental Information Processing	Environmental Information Processing; Signal transduction	1.2.1.12	M00001||M00002||M00003||M00165||M00308||M00552	GAPDH, gapA	Environmental Information Processing; Signal transduction; HIF-1 signaling pathway	TP	Cecum
s__uncultured Methanobrevibacter sp.	ko02020	K01791|K02472	LQ2_Cecum_2A_1241109	k__Archaea	p__Euryarchaeota	c__Methanobacteria	o__Methanobacteriales	f__Methanobacteriaceae	g__Methanobrevibacter	LQ2_Cecum_2A_1241109	meye:TL18_07955	Environmental Information Processing	Environmental Information Processing; Signal transduction	5.1.3.14	-	wecB	Environmental Information Processing; Signal transduction; Two-component system	TP	Cecum
s__uncultured Methanobrevibacter sp.	ko04066	K00927	LQ2_Cecum_2A_376805	k__Archaea	p__Euryarchaeota	c__Methanobacteria	o__Methanobacteriales	f__Methanobacteriaceae	g__Methanobrevibacter	LQ2_Cecum_2A_376805	meye:TL18_08790	Environmental Information Processing	Environmental Information Processing; Signal transduction	2.7.2.3	M00001||M00002||M00003||M00165||M00308||M00552	PGK, pgk	Environmental Information Processing; Signal transduction; HIF-1 signaling pathway	TP	Cecum
s__uncultured Treponema sp.	ko02020	K01051|K01915|K01179|K01791	LQ2_Cecum_2A_926635	k__Bacteria	p__Spirochaetota	c__Spirochaetia	o__Spirochaetales	f__Treponemataceae	g__Treponema	LQ2_Cecum_2A_926635	tbe:Trebr_2551	Environmental Information Processing	Environmental Information Processing; Signal transduction	3.1.1.11	M00081	E3.1.1.11	Environmental Information Processing; Signal transduction; Two-component system	TP	Cecum
s__uncultured Treponema sp.	ko04066	K00134	LQ2_Cecum_2A_74124	k__Bacteria	p__Spirochaetota	c__Spirochaetia	o__Spirochaetales	f__Treponemataceae	g__Treponema	LQ2_Cecum_2A_74124	tsu:Tresu_1528	Environmental Information Processing	Environmental Information Processing; Signal transduction	1.2.1.12	M00001||M00002||M00003||M00165||M00308||M00552	GAPDH, gapA	Environmental Information Processing; Signal transduction; HIF-1 signaling pathway	TP	Cecum
s__uncultured Treponema sp.	ko04068	K01596	LQ1_Rectum_2A_1455213	k__Bacteria	p__Spirochaetota	c__Spirochaetia	o__Spirochaetales	f__Treponemataceae	g__Treponema	LQ1_Rectum_2A_1455213	trc:DYE49_08425	Environmental Information Processing	Environmental Information Processing; Signal transduction	4.1.1.32	M00003	E4.1.1.32, pckA, PCK	Environmental Information Processing; Signal transduction; FoxO signaling pathway	TP	Rectum
s__uncultured Treponema sp.	ko04151	K01596	LQ1_Rectum_2A_1455213	k__Bacteria	p__Spirochaetota	c__Spirochaetia	o__Spirochaetales	f__Treponemataceae	g__Treponema	LQ1_Rectum_2A_1455213	trc:DYE49_08425	Environmental Information Processing	Environmental Information Processing; Signal transduction	4.1.1.32	M00003	E4.1.1.32, pckA, PCK	Environmental Information Processing; Signal transduction; PI3K-Akt signaling pathway	TP	Rectum
s__uncultured Treponema sp.	ko04152	K01596	LQ1_Rectum_2A_1455213	k__Bacteria	p__Spirochaetota	c__Spirochaetia	o__Spirochaetales	f__Treponemataceae	g__Treponema	LQ1_Rectum_2A_1455213	trc:DYE49_08425	Environmental Information Processing	Environmental Information Processing; Signal transduction	4.1.1.32	M00003	E4.1.1.32, pckA, PCK	Environmental Information Processing; Signal transduction; AMPK signaling pathway	TP	Rectum
s__uncultured bacterium	ko02020	K01179	LQ1_Cecum_2A_1199675	k__Bacteria	p__Unclassified	c__Unclassified	o__Unclassified	f__Unclassified	g__Unclassified	LQ1_Cecum_2A_1199675	rix:RO1_39790	Environmental Information Processing	Environmental Information Processing; Signal transduction	3.2.1.4	-	E3.2.1.4	Environmental Information Processing; Signal transduction; Two-component system	TP	Cecum
s__uncultured bacterium	ko04066	K00016|K00927	LQ1_Cecum_2A_351563	k__Bacteria	p__Unclassified	c__Unclassified	o__Unclassified	f__Unclassified	g__Unclassified	LQ1_Cecum_2A_351563	erm:EYR00_00680	Environmental Information Processing	Environmental Information Processing; Signal transduction	1.1.1.27	-	LDH, ldh	Environmental Information Processing; Signal transduction; HIF-1 signaling pathway	TP	Cecum
s__Bacteriophage sp.	ko03018	K00850	LQ2_Colon_2A_296215	k__Viruses	p__Unclassified	c__Unclassified	o__Unclassified	f__Unclassified	g__Unclassified	LQ2_Colon_2A_296215	fpr:FP2_07600	Genetic Information Processing	Genetic Information Processing; Folding, sorting and degradation	2.7.1.11	M00001||M00345	pfkA, PFK	Genetic Information Processing; Folding, sorting and degradation; RNA degradation	TP	Colon
s__Caudoviricetes sp.	ko03018	K00937	LQ1_Rectum_2A_1120098	k__Viruses	p__Uroviricota	c__Caudoviricetes	o__Unclassified	f__Unclassified	g__Unclassified	LQ1_Rectum_2A_1120098	rdn:HMPREF0733_10356	Genetic Information Processing	Genetic Information Processing; Folding, sorting and degradation	2.7.4.1	-	ppk1	Genetic Information Processing; Folding, sorting and degradation; RNA degradation	TP	Rectum
s__Clostridia bacterium	ko03018	K00937	LQ1_Colon_2A_1078606	k__Bacteria	p__Bacillota	c__Clostridia	o__Unclassified	f__Unclassified	g__Unclassified	LQ1_Colon_2A_1078606	rts:CE91St31_09410	Genetic Information Processing	Genetic Information Processing; Folding, sorting and degradation	2.7.4.1	-	ppk1	Genetic Information Processing; Folding, sorting and degradation; RNA degradation	TP	Colon
s__Clostridiales bacterium	ko03018	K01689|K00850	LQ1_Cecum_2A_1356561	k__Bacteria	p__Bacillota	c__Clostridia	o__Eubacteriales	f__Unclassified	g__Unclassified	LQ1_Cecum_2A_1356561	ibu:IB211_02695c	Genetic Information Processing	Genetic Information Processing; Folding, sorting and degradation	4.2.1.11	M00001||M00002||M00003||M00346	ENO, eno	Genetic Information Processing; Folding, sorting and degradation; RNA degradation	TP	Cecum
s__Clostridium sp. CAG:1193	ko03018	K01689	LQ1_Cecum_2A_59837	k__Bacteria	p__Bacillota	c__Clostridia	o__Eubacteriales	f__Clostridiaceae	g__Clostridium	LQ1_Cecum_2A_59837	pbu:L21SP3_00553	Genetic Information Processing	Genetic Information Processing; Folding, sorting and degradation	4.2.1.11	M00001||M00002||M00003||M00346	ENO, eno	Genetic Information Processing; Folding, sorting and degradation; RNA degradation	TP	Cecum
s__Dysosmobacter sp.	ko03018	K00850	LQ1_Cecum_2A_757985	k__Bacteria	p__Bacillota	c__Clostridia	o__Eubacteriales	f__Oscillospiraceae	g__Dysosmobacter	LQ1_Cecum_2A_757985	pfaa:MM59RIKEN_04360	Genetic Information Processing	Genetic Information Processing; Folding, sorting and degradation	2.7.1.11	M00001||M00345	pfkA, PFK	Genetic Information Processing; Folding, sorting and degradation; RNA degradation	TP	Cecum
s__Evtepia sp.	ko03018	K01689|K00937	LQ2_Colon_2A_1152333	k__Bacteria	p__Bacillota	c__Clostridia	o__Eubacteriales	f__Unclassified	g__Evtepia	LQ2_Colon_2A_1152333	ibu:IB211_02695c	Genetic Information Processing	Genetic Information Processing; Folding, sorting and degradation	4.2.1.11	M00001||M00002||M00003||M00346	ENO, eno	Genetic Information Processing; Folding, sorting and degradation; RNA degradation	TP	Colon
s__Faecalicatena contorta	ko03018	K00850|K01689|K00937	LQ2_Cecum_2A_1354413	k__Bacteria	p__Bacillota	c__Clostridia	o__Lachnospirales	f__Lachnospiraceae	g__Faecalicatena	LQ2_Cecum_2A_1354413	csci:HDCHBGLK_01449	Genetic Information Processing	Genetic Information Processing; Folding, sorting and degradation	2.7.1.11	M00001||M00345	pfkA, PFK	Genetic Information Processing; Folding, sorting and degradation; RNA degradation	TP	Cecum
s__Faecalicatena contorta	ko04122	K01011	LQ1_Rectum_2A_485295	k__Bacteria	p__Bacillota	c__Clostridia	o__Lachnospirales	f__Lachnospiraceae	g__Faecalicatena	LQ1_Rectum_2A_485295	csci:HDCHBGLK_01895	Genetic Information Processing	Genetic Information Processing; Folding, sorting and degradation	2.8.1.1||2.8.1.2	-	TST, MPST, sseA	Genetic Information Processing; Folding, sorting and degradation; Sulfur relay system	TP	Rectum
s__Firmicutes bacterium CAG:137	ko03018	K00937	LQ2_Cecum_2A_333351	k__Bacteria	p__Bacillota	c__Unclassified	o__Unclassified	f__Unclassified	g__Unclassified	LQ2_Cecum_2A_333351	ccom:I6K69_00435	Genetic Information Processing	Genetic Information Processing; Folding, sorting and degradation	2.7.4.1	-	ppk1	Genetic Information Processing; Folding, sorting and degradation; RNA degradation	TP	Cecum
s__Fusibacillus kribbianus	ko03018	K00850|K00937	LQ1_Rectum_2A_206103	k__Bacteria	p__Bacillota	c__Clostridia	o__Lachnospirales	f__Lachnospiraceae	g__Fusibacillus	LQ1_Rectum_2A_206103	eel:EUBELI_01680	Genetic Information Processing	Genetic Information Processing; Folding, sorting and degradation	2.7.1.11	M00001||M00345	pfkA, PFK	Genetic Information Processing; Folding, sorting and degradation; RNA degradation	TP	Rectum
s__Gemmiger sp.	ko03018	K00937	LQ1_Colon_2A_172018	k__Bacteria	p__Bacillota	c__Clostridia	o__Eubacteriales	f__Unclassified	g__Gemmiger	LQ1_Colon_2A_172018	fpa:FPR_31390	Genetic Information Processing	Genetic Information Processing; Folding, sorting and degradation	2.7.4.1	-	ppk1	Genetic Information Processing; Folding, sorting and degradation; RNA degradation	TP	Colon
s__Intestinibacter sp.	ko03018	K00850|K01689|K00937	LQ2_Cecum_2A_244168	k__Bacteria	p__Bacillota	c__Clostridia	o__Peptostreptococcales	f__Peptostreptococcaceae	g__Intestinibacter	LQ2_Cecum_2A_244168	ibr:NQ514_03215	Genetic Information Processing	Genetic Information Processing; Folding, sorting and degradation	2.7.1.11	M00001||M00345	pfkA, PFK	Genetic Information Processing; Folding, sorting and degradation; RNA degradation	TP	Cecum
s__Lachnospiraceae bacterium A4	ko03018	K01689|K00937	LQ1_Cecum_2A_617175	k__Bacteria	p__Bacillota	c__Clostridia	o__Lachnospirales	f__Lachnospiraceae	g__Unclassified	LQ1_Cecum_2A_617175	bwx:NQ550_06225	Genetic Information Processing	Genetic Information Processing; Folding, sorting and degradation	4.2.1.11	M00001||M00002||M00003||M00346	ENO, eno	Genetic Information Processing; Folding, sorting and degradation; RNA degradation	TP	Cecum
s__Lacrimispora saccharolytica	ko03018	K00850	LQ1_Colon_2A_1302647	k__Bacteria	p__Bacillota	c__Clostridia	o__Lachnospirales	f__Lachnospiraceae	g__Lacrimispora	LQ1_Colon_2A_1302647	bpb:bpr_I2767	Genetic Information Processing	Genetic Information Processing; Folding, sorting and degradation	2.7.1.11	M00001||M00345	pfkA, PFK	Genetic Information Processing; Folding, sorting and degradation; RNA degradation	TP	Colon
s__Lactobacillus delbrueckii	ko03018	K01689	LQ1_Cecum_2A_1176974	k__Bacteria	p__Bacillota	c__Bacilli	o__Lactobacillales	f__Lactobacillaceae	g__Lactobacillus	LQ1_Cecum_2A_1176974	lhr:R0052_00220	Genetic Information Processing	Genetic Information Processing; Folding, sorting and degradation	4.2.1.11	M00001||M00002||M00003||M00346	ENO, eno	Genetic Information Processing; Folding, sorting and degradation; RNA degradation	TP	Cecum
s__Lactobacillus johnsonii	ko03018	K01689	LQ1_Cecum_2A_1183249	k__Bacteria	p__Bacillota	c__Bacilli	o__Lactobacillales	f__Lactobacillaceae	g__Lactobacillus	LQ1_Cecum_2A_1183249	ljf:FI9785_1333	Genetic Information Processing	Genetic Information Processing; Folding, sorting and degradation	4.2.1.11	M00001||M00002||M00003||M00346	ENO, eno	Genetic Information Processing; Folding, sorting and degradation; RNA degradation	TP	Cecum
s__Megasphaera elsdenii	ko03018	K01689	LQ1_Cecum_2A_144838	k__Bacteria	p__Bacillota	c__Negativicutes	o__Veillonellales	f__Veillonellaceae	g__Megasphaera	LQ1_Cecum_2A_144838	mmax:LCQ47_08410	Genetic Information Processing	Genetic Information Processing; Folding, sorting and degradation	4.2.1.11	M00001||M00002||M00003||M00346	ENO, eno	Genetic Information Processing; Folding, sorting and degradation; RNA degradation	TP	Cecum
s__Mitsuokella multacida	ko03018	K01689|K00850	LQ1_Rectum_2A_1420596	k__Bacteria	p__Bacillota	c__Negativicutes	o__Selenomonadales	f__Selenomonadaceae	g__Mitsuokella	LQ1_Rectum_2A_1420596	sri:SELR_pSRC100040	Genetic Information Processing	Genetic Information Processing; Folding, sorting and degradation	4.2.1.11	M00001||M00002||M00003||M00346	ENO, eno	Genetic Information Processing; Folding, sorting and degradation; RNA degradation	TP	Rectum
s__Oscillibacter sp.	ko03018	K00850	LQ1_Colon_2A_394770	k__Bacteria	p__Bacillota	c__Clostridia	o__Eubacteriales	f__Oscillospiraceae	g__Oscillibacter	LQ1_Colon_2A_394770	pfaa:MM59RIKEN_04360	Genetic Information Processing	Genetic Information Processing; Folding, sorting and degradation	2.7.1.11	M00001||M00345	pfkA, PFK	Genetic Information Processing; Folding, sorting and degradation; RNA degradation	TP	Colon
s__Oscillospiraceae bacterium	ko03018	K00850|K01689|K00937	LQ1_Colon_2A_1164784	k__Bacteria	p__Bacillota	c__Clostridia	o__Eubacteriales	f__Oscillospiraceae	g__Unclassified	LQ1_Colon_2A_1164784	svj:NQ490_14470	Genetic Information Processing	Genetic Information Processing; Folding, sorting and degradation	2.7.1.11	M00001||M00345	pfkA, PFK	Genetic Information Processing; Folding, sorting and degradation; RNA degradation	TP	Colon
s__Porphyromonadaceae bacterium	ko03018	K00850	LQ1_Cecum_2A_603042	k__Bacteria	p__Bacteroidota	c__Bacteroidia	o__Bacteroidales	f__Porphyromonadaceae	g__Unclassified	LQ1_Cecum_2A_603042	pary:A4V02_12705	Genetic Information Processing	Genetic Information Processing; Folding, sorting and degradation	2.7.1.11	M00001||M00345	pfkA, PFK	Genetic Information Processing; Folding, sorting and degradation; RNA degradation	TP	Cecum
s__Pseudoflavonifractor phocaeensis	ko03018	K00850|K01689	LQ1_Rectum_2A_1000471	k__Bacteria	p__Bacillota	c__Clostridia	o__Eubacteriales	f__Oscillospiraceae	g__Pseudoflavonifractor	LQ1_Rectum_2A_1000471	pfaa:MM59RIKEN_04360	Genetic Information Processing	Genetic Information Processing; Folding, sorting and degradation	2.7.1.11	M00001||M00345	pfkA, PFK	Genetic Information Processing; Folding, sorting and degradation; RNA degradation	TP	Rectum
s__Roseburia inulinivorans	ko03018	K00937	LQ1_Cecum_2A_1012351	k__Bacteria	p__Bacillota	c__Clostridia	o__Lachnospirales	f__Lachnospiraceae	g__Roseburia	LQ1_Cecum_2A_1012351	rho:RHOM_08130	Genetic Information Processing	Genetic Information Processing; Folding, sorting and degradation	2.7.4.1	-	ppk1	Genetic Information Processing; Folding, sorting and degradation; RNA degradation	TP	Cecum
s__Ruminococcus sp. HUN007	ko03018	K00850|K00937	LQ2_Colon_2A_199706	k__Bacteria	p__Bacillota	c__Clostridia	o__Eubacteriales	f__Oscillospiraceae	g__Ruminococcus	LQ2_Colon_2A_199706	rch:RUM_16690	Genetic Information Processing	Genetic Information Processing; Folding, sorting and degradation	2.7.1.11	M00001||M00345	pfkA, PFK	Genetic Information Processing; Folding, sorting and degradation; RNA degradation	TP	Colon
s__Sodaliphilus pleomorphus	ko03018	K00850	LQ1_Colon_2A_346719	k__Bacteria	p__Bacteroidota	c__Bacteroidia	o__Bacteroidales	f__Muribaculaceae	g__Sodaliphilus	LQ1_Colon_2A_346719	dun:FDZ78_04350	Genetic Information Processing	Genetic Information Processing; Folding, sorting and degradation	2.7.1.11	M00001||M00345	pfkA, PFK	Genetic Information Processing; Folding, sorting and degradation; RNA degradation	TP	Colon
s__Terrisporobacter sp.	ko03018	K00850|K01689	LQ1_Colon_2A_1152065	k__Bacteria	p__Bacillota	c__Clostridia	o__Peptostreptococcales	f__Peptostreptococcaceae	g__Terrisporobacter	LQ1_Colon_2A_1152065	tgc:L0P85_00670	Genetic Information Processing	Genetic Information Processing; Folding, sorting and degradation	2.7.1.11	M00001||M00345	pfkA, PFK	Genetic Information Processing; Folding, sorting and degradation; RNA degradation	TP	Colon
s__Treponema bryantii	ko03018	K00850	LQ1_Rectum_2A_1280519	k__Bacteria	p__Spirochaetota	c__Spirochaetia	o__Spirochaetales	f__Treponemataceae	g__Treponema	LQ1_Rectum_2A_1280519	tsk:HRI97_01175	Genetic Information Processing	Genetic Information Processing; Folding, sorting and degradation	2.7.1.11	M00001||M00345	pfkA, PFK	Genetic Information Processing; Folding, sorting and degradation; RNA degradation	TP	Rectum
s__Treponema sp.	ko03018	K00850	LQ1_Colon_2A_874512	k__Bacteria	p__Spirochaetota	c__Spirochaetia	o__Spirochaetales	f__Treponemataceae	g__Treponema	LQ1_Colon_2A_874512	trc:DYE49_10870	Genetic Information Processing	Genetic Information Processing; Folding, sorting and degradation	2.7.1.11	M00001||M00345	pfkA, PFK	Genetic Information Processing; Folding, sorting and degradation; RNA degradation	TP	Colon
s__Vescimonas sp.	ko03018	K00850	LQ1_Rectum_2A_316781	k__Bacteria	p__Bacillota	c__Clostridia	o__Eubacteriales	f__Oscillospiraceae	g__Vescimonas	LQ1_Rectum_2A_316781	vcop:MM50RIKEN_07680	Genetic Information Processing	Genetic Information Processing; Folding, sorting and degradation	2.7.1.11	M00001||M00345	pfkA, PFK	Genetic Information Processing; Folding, sorting and degradation; RNA degradation	TP	Rectum
s__Xylanibacter caecicola	ko03018	K01689	LQ1_Rectum_2A_859047	k__Bacteria	p__Bacteroidota	c__Bacteroidia	o__Bacteroidales	f__Prevotellaceae	g__Xylanibacter	LQ1_Rectum_2A_859047	pru:PRU_1102	Genetic Information Processing	Genetic Information Processing; Folding, sorting and degradation	4.2.1.11	M00001||M00002||M00003||M00346	ENO, eno	Genetic Information Processing; Folding, sorting and degradation; RNA degradation	TP	Rectum
s__uncultured Clostridium sp.	ko03018	K01689|K00937	LQ1_Cecum_2A_1217173	k__Bacteria	p__Bacillota	c__Clostridia	o__Eubacteriales	f__Clostridiaceae	g__Clostridium	LQ1_Cecum_2A_1217173	cpe:CPE1299	Genetic Information Processing	Genetic Information Processing; Folding, sorting and degradation	4.2.1.11	M00001||M00002||M00003||M00346	ENO, eno	Genetic Information Processing; Folding, sorting and degradation; RNA degradation	TP	Cecum
s__uncultured Dialister sp.	ko03018	K01689|K00850	LQ1_Stomach_2A_256007	k__Bacteria	p__Bacillota	c__Negativicutes	o__Veillonellales	f__Veillonellaceae	g__Dialister	LQ1_Stomach_2A_256007	dho:Dia5BBH33_11000	Genetic Information Processing	Genetic Information Processing; Folding, sorting and degradation	4.2.1.11	M00001||M00002||M00003||M00346	ENO, eno	Genetic Information Processing; Folding, sorting and degradation; RNA degradation	TP	Stomach
s__Clostridia bacterium	ko00970	K01874|K01042	LQ1_Rectum_2A_1117695	k__Bacteria	p__Bacillota	c__Clostridia	o__Unclassified	f__Unclassified	g__Unclassified	LQ1_Rectum_2A_1117695	cct:CC1_05190	Genetic Information Processing	Genetic Information Processing; Translation	6.1.1.10	-	MARS, metG	Genetic Information Processing; Translation; Aminoacyl-tRNA biosynthesis	TP	Rectum
s__Clostridiales bacterium	ko00970	K01874	LQ1_Rectum_2A_626428	k__Bacteria	p__Bacillota	c__Clostridia	o__Eubacteriales	f__Unclassified	g__Unclassified	LQ1_Rectum_2A_626428	cthd:CDO33_01020	Genetic Information Processing	Genetic Information Processing; Translation	6.1.1.10	-	MARS, metG	Genetic Information Processing; Translation; Aminoacyl-tRNA biosynthesis	TP	Rectum
s__Clostridium sp.	ko00970	K01042	LQ2_Cecum_2A_34685	k__Bacteria	p__Bacillota	c__Clostridia	o__Eubacteriales	f__Clostridiaceae	g__Clostridium	LQ2_Cecum_2A_34685	ccom:I6K69_12430	Genetic Information Processing	Genetic Information Processing; Translation	2.9.1.1	-	selA	Genetic Information Processing; Translation; Aminoacyl-tRNA biosynthesis	TP	Cecum
s__Clostridium sp. CAG:1193	ko00970	K01874	LQ1_Rectum_2A_1350720	k__Bacteria	p__Bacillota	c__Clostridia	o__Eubacteriales	f__Clostridiaceae	g__Clostridium	LQ1_Rectum_2A_1350720	csd:Clst_2203	Genetic Information Processing	Genetic Information Processing; Translation	6.1.1.10	-	MARS, metG	Genetic Information Processing; Translation; Aminoacyl-tRNA biosynthesis	TP	Rectum
s__Dysosmobacter sp.	ko00970	K01874	LQ1_Colon_2A_1088032	k__Bacteria	p__Bacillota	c__Clostridia	o__Eubacteriales	f__Oscillospiraceae	g__Dysosmobacter	LQ1_Colon_2A_1088032	obj:EIO64_10440	Genetic Information Processing	Genetic Information Processing; Translation	6.1.1.10	-	MARS, metG	Genetic Information Processing; Translation; Aminoacyl-tRNA biosynthesis	TP	Colon
s__Evtepia sp.	ko00970	K01874	LQ2_Cecum_2A_1435054	k__Bacteria	p__Bacillota	c__Clostridia	o__Eubacteriales	f__Unclassified	g__Evtepia	LQ2_Cecum_2A_1435054	obj:EIO64_10440	Genetic Information Processing	Genetic Information Processing; Translation	6.1.1.10	-	MARS, metG	Genetic Information Processing; Translation; Aminoacyl-tRNA biosynthesis	TP	Cecum
s__Faecalicatena contorta	ko00970	K01042|K01874	LQ1_Rectum_2A_643420	k__Bacteria	p__Bacillota	c__Clostridia	o__Lachnospirales	f__Lachnospiraceae	g__Faecalicatena	LQ1_Rectum_2A_643420	csci:HDCHBGLK_00553	Genetic Information Processing	Genetic Information Processing; Translation	2.9.1.1	-	selA	Genetic Information Processing; Translation; Aminoacyl-tRNA biosynthesis	TP	Rectum
s__Firmicutes bacterium CAG:137	ko00970	K01874	LQ1_Cecum_2A_789335	k__Bacteria	p__Bacillota	c__Unclassified	o__Unclassified	f__Unclassified	g__Unclassified	LQ1_Cecum_2A_789335	pfaa:MM59RIKEN_14170	Genetic Information Processing	Genetic Information Processing; Translation	6.1.1.10	-	MARS, metG	Genetic Information Processing; Translation; Aminoacyl-tRNA biosynthesis	TP	Cecum
s__Firmicutes bacterium CAG:238	ko00970	K01874	LQ2_Cecum_2A_60847	k__Bacteria	p__Bacillota	c__Unclassified	o__Unclassified	f__Unclassified	g__Unclassified	LQ2_Cecum_2A_60847	etm:CE91St48_07720	Genetic Information Processing	Genetic Information Processing; Translation	6.1.1.10	-	MARS, metG	Genetic Information Processing; Translation; Aminoacyl-tRNA biosynthesis	TP	Cecum
s__Firmicutes bacterium CAG:555	ko00970	K01874	LQ1_Rectum_2A_1095572	k__Bacteria	p__Bacillota	c__Unclassified	o__Unclassified	f__Unclassified	g__Unclassified	LQ1_Rectum_2A_1095572	vcop:MM50RIKEN_21370	Genetic Information Processing	Genetic Information Processing; Translation	6.1.1.10	-	MARS, metG	Genetic Information Processing; Translation; Aminoacyl-tRNA biosynthesis	TP	Rectum
s__Firmicutes bacterium CAG:882	ko00970	K01874	LQ1_Colon_2A_372256	k__Bacteria	p__Bacillota	c__Unclassified	o__Unclassified	f__Unclassified	g__Unclassified	LQ1_Colon_2A_372256	blau:DQQ01_14915	Genetic Information Processing	Genetic Information Processing; Translation	6.1.1.10	-	MARS, metG	Genetic Information Processing; Translation; Aminoacyl-tRNA biosynthesis	TP	Colon
s__Fusibacillus kribbianus	ko00970	K01874	LQ1_Rectum_2A_934656	k__Bacteria	p__Bacillota	c__Clostridia	o__Lachnospirales	f__Lachnospiraceae	g__Fusibacillus	LQ1_Rectum_2A_934656	qdo:H9Q78_07890	Genetic Information Processing	Genetic Information Processing; Translation	6.1.1.10	-	MARS, metG	Genetic Information Processing; Translation; Aminoacyl-tRNA biosynthesis	TP	Rectum
s__Gemmiger sp.	ko00970	K01874	LQ1_Cecum_2A_1006136	k__Bacteria	p__Bacillota	c__Clostridia	o__Eubacteriales	f__Unclassified	g__Gemmiger	LQ1_Cecum_2A_1006136	fpr:FP2_30780	Genetic Information Processing	Genetic Information Processing; Translation	6.1.1.10	-	MARS, metG	Genetic Information Processing; Translation; Aminoacyl-tRNA biosynthesis	TP	Cecum
s__Intestinibacter sp.	ko00970	K01042|K01874	LQ1_Cecum_2A_1139630	k__Bacteria	p__Bacillota	c__Clostridia	o__Peptostreptococcales	f__Peptostreptococcaceae	g__Intestinibacter	LQ1_Cecum_2A_1139630	ibr:NQ514_03155	Genetic Information Processing	Genetic Information Processing; Translation	2.9.1.1	-	selA	Genetic Information Processing; Translation; Aminoacyl-tRNA biosynthesis	TP	Cecum
s__Lacrimispora saccharolytica	ko00970	K01874	LQ1_Cecum_2A_995243	k__Bacteria	p__Bacillota	c__Clostridia	o__Lachnospirales	f__Lachnospiraceae	g__Lacrimispora	LQ1_Cecum_2A_995243	ssun:H9Q77_15200	Genetic Information Processing	Genetic Information Processing; Translation	6.1.1.10	-	MARS, metG	Genetic Information Processing; Translation; Aminoacyl-tRNA biosynthesis	TP	Cecum
s__Limosilactobacillus reuteri	ko00970	K01874	LQ1_Cecum_2A_363239	k__Bacteria	p__Bacillota	c__Bacilli	o__Lactobacillales	f__Lactobacillaceae	g__Limosilactobacillus	LQ1_Cecum_2A_363239	lrt:LRI_1745	Genetic Information Processing	Genetic Information Processing; Translation	6.1.1.10	-	MARS, metG	Genetic Information Processing; Translation; Aminoacyl-tRNA biosynthesis	TP	Cecum
s__Myroides odoratimimus	ko00970	K01874	LQ1_Stomach_2A_103173	k__Bacteria	p__Bacteroidota	c__Flavobacteriia	o__Flavobacteriales	f__Flavobacteriaceae	g__Myroides	LQ1_Stomach_2A_103173	myz:BK054_06235	Genetic Information Processing	Genetic Information Processing; Translation	6.1.1.10	-	MARS, metG	Genetic Information Processing; Translation; Aminoacyl-tRNA biosynthesis	TP	Stomach
s__Oscillibacter sp.	ko00970	K01874	LQ2_Cecum_2A_1311804	k__Bacteria	p__Bacillota	c__Clostridia	o__Eubacteriales	f__Oscillospiraceae	g__Oscillibacter	LQ2_Cecum_2A_1311804	pfaa:MM59RIKEN_14170	Genetic Information Processing	Genetic Information Processing; Translation	6.1.1.10	-	MARS, metG	Genetic Information Processing; Translation; Aminoacyl-tRNA biosynthesis	TP	Cecum
s__Oscillospiraceae bacterium	ko00970	K01874	LQ1_Rectum_2A_36482	k__Bacteria	p__Bacillota	c__Clostridia	o__Eubacteriales	f__Oscillospiraceae	g__Unclassified	LQ1_Rectum_2A_36482	vcop:MM50RIKEN_21370	Genetic Information Processing	Genetic Information Processing; Translation	6.1.1.10	-	MARS, metG	Genetic Information Processing; Translation; Aminoacyl-tRNA biosynthesis	TP	Rectum
s__Phocaeicola vulgatus	ko00970	K01874	LQ1_Cecum_2A_275269	k__Bacteria	p__Bacteroidota	c__Bacteroidia	o__Bacteroidales	f__Bacteroidaceae	g__Phocaeicola	LQ1_Cecum_2A_275269	bcae:A4V03_17640	Genetic Information Processing	Genetic Information Processing; Translation	6.1.1.10	-	MARS, metG	Genetic Information Processing; Translation; Aminoacyl-tRNA biosynthesis	TP	Cecum
s__Pseudoflavonifractor phocaeensis	ko00970	K01874	LQ1_Rectum_2A_418638	k__Bacteria	p__Bacillota	c__Clostridia	o__Eubacteriales	f__Oscillospiraceae	g__Pseudoflavonifractor	LQ1_Rectum_2A_418638	lasa:L9O85_01300	Genetic Information Processing	Genetic Information Processing; Translation	6.1.1.10	-	MARS, metG	Genetic Information Processing; Translation; Aminoacyl-tRNA biosynthesis	TP	Rectum
s__Treponema bryantii	ko00970	K01874	LQ1_Colon_2A_1162427	k__Bacteria	p__Spirochaetota	c__Spirochaetia	o__Spirochaetales	f__Treponemataceae	g__Treponema	LQ1_Colon_2A_1162427	trc:DYE49_05560	Genetic Information Processing	Genetic Information Processing; Translation	6.1.1.10	-	MARS, metG	Genetic Information Processing; Translation; Aminoacyl-tRNA biosynthesis	TP	Colon
s__Treponema porcinum	ko00970	K01874	LQ1_Rectum_2A_871275	k__Bacteria	p__Spirochaetota	c__Spirochaetia	o__Spirochaetales	f__Treponemataceae	g__Treponema	LQ1_Rectum_2A_871275	trc:DYE49_05560	Genetic Information Processing	Genetic Information Processing; Translation	6.1.1.10	-	MARS, metG	Genetic Information Processing; Translation; Aminoacyl-tRNA biosynthesis	TP	Rectum
s__Treponema sp.	ko00970	K01874	LQ1_Colon_2A_923571	k__Bacteria	p__Spirochaetota	c__Spirochaetia	o__Spirochaetales	f__Treponemataceae	g__Treponema	LQ1_Colon_2A_923571	trc:DYE49_05560	Genetic Information Processing	Genetic Information Processing; Translation	6.1.1.10	-	MARS, metG	Genetic Information Processing; Translation; Aminoacyl-tRNA biosynthesis	TP	Colon
s__Vescimonas sp.	ko00970	K01874	LQ2_Cecum_2A_1152376	k__Bacteria	p__Bacillota	c__Clostridia	o__Eubacteriales	f__Oscillospiraceae	g__Vescimonas	LQ2_Cecum_2A_1152376	vfa:MM35RIKEN_17230	Genetic Information Processing	Genetic Information Processing; Translation	6.1.1.10	-	MARS, metG	Genetic Information Processing; Translation; Aminoacyl-tRNA biosynthesis	TP	Cecum
s__uncultured Clostridium sp.	ko00970	K01874	LQ1_Colon_2A_1329633	k__Bacteria	p__Bacillota	c__Clostridia	o__Eubacteriales	f__Clostridiaceae	g__Clostridium	LQ1_Colon_2A_1329633	cchv:BTM20_00530	Genetic Information Processing	Genetic Information Processing; Translation	6.1.1.10	-	MARS, metG	Genetic Information Processing; Translation; Aminoacyl-tRNA biosynthesis	TP	Colon
s__uncultured Dysosmobacter sp.	ko00970	K01874	LQ1_Cecum_2A_914307	k__Bacteria	p__Bacillota	c__Clostridia	o__Eubacteriales	f__Oscillospiraceae	g__Dysosmobacter	LQ1_Cecum_2A_914307	obj:EIO64_10440	Genetic Information Processing	Genetic Information Processing; Translation	6.1.1.10	-	MARS, metG	Genetic Information Processing; Translation; Aminoacyl-tRNA biosynthesis	TP	Cecum
s__uncultured Methanobrevibacter sp.	ko00970	K01874|K01042	LQ2_Cecum_2A_105906	k__Archaea	p__Euryarchaeota	c__Methanobacteria	o__Methanobacteriales	f__Methanobacteriaceae	g__Methanobrevibacter	LQ2_Cecum_2A_105906	metv:K4897_00770	Genetic Information Processing	Genetic Information Processing; Translation	6.1.1.10	-	MARS, metG	Genetic Information Processing; Translation; Aminoacyl-tRNA biosynthesis	TP	Cecum
s__uncultured Treponema sp.	ko00970	K01874	LQ1_Rectum_2A_1114363	k__Bacteria	p__Spirochaetota	c__Spirochaetia	o__Spirochaetales	f__Treponemataceae	g__Treponema	LQ1_Rectum_2A_1114363	tper:IWA51_06315	Genetic Information Processing	Genetic Information Processing; Translation	6.1.1.10	-	MARS, metG	Genetic Information Processing; Translation; Aminoacyl-tRNA biosynthesis	TP	Rectum
s__uncultured bacterium	ko00970	K01874	LQ1_Cecum_2A_866137	k__Bacteria	p__Unclassified	c__Unclassified	o__Unclassified	f__Unclassified	g__Unclassified	LQ1_Cecum_2A_866137	csci:HDCHBGLK_01252	Genetic Information Processing	Genetic Information Processing; Translation	6.1.1.10	-	MARS, metG	Genetic Information Processing; Translation; Aminoacyl-tRNA biosynthesis	TP	Cecum
s__Acinetobacter baumannii	ko05200	K08738	LQ1_Jejunum_2A_1618470	k__Bacteria	p__Pseudomonadota	c__Gammaproteobacteria	o__Moraxellales	f__Moraxellaceae	g__Acinetobacter	LQ1_Jejunum_2A_1618470	bbub:102391189	Human Diseases	Human Diseases; Cancer: overview	-	-	CYC	Human Diseases; Cancer: overview; Pathways in cancer	TP	Jejunum
s__Acinetobacter baumannii	ko05204	K00699	LQ1_Jejunum_2A_1174186	k__Bacteria	p__Pseudomonadota	c__Gammaproteobacteria	o__Moraxellales	f__Moraxellaceae	g__Acinetobacter	LQ1_Jejunum_2A_1174186	pteh:111528188	Human Diseases	Human Diseases; Cancer: overview	2.4.1.17	M00014||M00129	UGT	Human Diseases; Cancer: overview; Chemical carcinogenesis - DNA adducts	TP	Jejunum
s__Acinetobacter baumannii	ko05207	K00699	LQ1_Jejunum_2A_1174186	k__Bacteria	p__Pseudomonadota	c__Gammaproteobacteria	o__Moraxellales	f__Moraxellaceae	g__Acinetobacter	LQ1_Jejunum_2A_1174186	pteh:111528188	Human Diseases	Human Diseases; Cancer: overview	2.4.1.17	M00014||M00129	UGT	Human Diseases; Cancer: overview; Chemical carcinogenesis - receptor activation	TP	Jejunum
s__Acinetobacter baumannii	ko05230	K00031	LQ1_Stomach_2A_283441	k__Bacteria	p__Pseudomonadota	c__Gammaproteobacteria	o__Moraxellales	f__Moraxellaceae	g__Acinetobacter	LQ1_Stomach_2A_283441	aid:CTZ23_02985	Human Diseases	Human Diseases; Cancer: overview	1.1.1.42	M00009||M00010||M00173||M00740	IDH1, IDH2, icd	Human Diseases; Cancer: overview; Central carbon metabolism in cancer	TP	Stomach
s__Bacteriophage sp.	ko05200	K00799	LQ1_Rectum_2A_328428	k__Viruses	p__Unclassified	c__Unclassified	o__Unclassified	f__Unclassified	g__Unclassified	LQ1_Rectum_2A_328428	trz:GWP43_09335	Human Diseases	Human Diseases; Cancer: overview	2.5.1.18	-	GST, gst	Human Diseases; Cancer: overview; Pathways in cancer	TP	Rectum
s__Bacteriophage sp.	ko05204	K00799	LQ1_Rectum_2A_328428	k__Viruses	p__Unclassified	c__Unclassified	o__Unclassified	f__Unclassified	g__Unclassified	LQ1_Rectum_2A_328428	trz:GWP43_09335	Human Diseases	Human Diseases; Cancer: overview	2.5.1.18	-	GST, gst	Human Diseases; Cancer: overview; Chemical carcinogenesis - DNA adducts	TP	Rectum
s__Bacteriophage sp.	ko05206	K00558|K17398	LQ1_Cecum_2A_784901	k__Viruses	p__Unclassified	c__Unclassified	o__Unclassified	f__Unclassified	g__Unclassified	LQ1_Cecum_2A_784901	awi:CHL1_001526	Human Diseases	Human Diseases; Cancer: overview	2.1.1.37	M00035	DNMT1, dcm	Human Diseases; Cancer: overview; MicroRNAs in cancer	TP	Cecum
s__Bacteriophage sp.	ko05207	K00799	LQ1_Rectum_2A_328428	k__Viruses	p__Unclassified	c__Unclassified	o__Unclassified	f__Unclassified	g__Unclassified	LQ1_Rectum_2A_328428	trz:GWP43_09335	Human Diseases	Human Diseases; Cancer: overview	2.5.1.18	-	GST, gst	Human Diseases; Cancer: overview; Chemical carcinogenesis - receptor activation	TP	Rectum
s__Bacteriophage sp.	ko05208	K00799	LQ1_Rectum_2A_328428	k__Viruses	p__Unclassified	c__Unclassified	o__Unclassified	f__Unclassified	g__Unclassified	LQ1_Rectum_2A_328428	trz:GWP43_09335	Human Diseases	Human Diseases; Cancer: overview	2.5.1.18	-	GST, gst	Human Diseases; Cancer: overview; Chemical carcinogenesis - reactive oxygen species	TP	Rectum
s__Bacteriophage sp.	ko05230	K00850	LQ2_Colon_2A_296215	k__Viruses	p__Unclassified	c__Unclassified	o__Unclassified	f__Unclassified	g__Unclassified	LQ2_Colon_2A_296215	fpr:FP2_07600	Human Diseases	Human Diseases; Cancer: overview	2.7.1.11	M00001||M00345	pfkA, PFK	Human Diseases; Cancer: overview; Central carbon metabolism in cancer	TP	Colon
s__Blautia sp.	ko05206	K17398|K00558	LQ1_Rectum_2A_20833	k__Bacteria	p__Bacillota	c__Clostridia	o__Lachnospirales	f__Lachnospiraceae	g__Blautia	LQ1_Rectum_2A_20833	fli:Fleli_2226	Human Diseases	Human Diseases; Cancer: overview	2.1.1.37	M00035	DNMT3A	Human Diseases; Cancer: overview; MicroRNAs in cancer	TP	Rectum
s__Campylobacter jejuni	ko05204	K00699	LQ1_Jejunum_2A_1507245	k__Bacteria	p__Campylobacterota	c__Epsilonproteobacteria	o__Campylobacterales	f__Campylobacteraceae	g__Campylobacter	LQ1_Jejunum_2A_1507245	csyr:103252849	Human Diseases	Human Diseases; Cancer: overview	2.4.1.17	M00014||M00129	UGT	Human Diseases; Cancer: overview; Chemical carcinogenesis - DNA adducts	TP	Jejunum
s__Campylobacter jejuni	ko05207	K00699	LQ1_Jejunum_2A_1507245	k__Bacteria	p__Campylobacterota	c__Epsilonproteobacteria	o__Campylobacterales	f__Campylobacteraceae	g__Campylobacter	LQ1_Jejunum_2A_1507245	csyr:103252849	Human Diseases	Human Diseases; Cancer: overview	2.4.1.17	M00014||M00129	UGT	Human Diseases; Cancer: overview; Chemical carcinogenesis - receptor activation	TP	Jejunum
s__Caudoviricetes sp.	ko05206	K00558|K17398	LQ1_Cecum_2A_104222	k__Viruses	p__Uroviricota	c__Caudoviricetes	o__Unclassified	f__Unclassified	g__Unclassified	LQ1_Cecum_2A_104222	pje:CRM71_14435	Human Diseases	Human Diseases; Cancer: overview	2.1.1.37	M00035	DNMT1, dcm	Human Diseases; Cancer: overview; MicroRNAs in cancer	TP	Cecum
s__Clostridia bacterium	ko05200	K01679	LQ1_Rectum_2A_45706	k__Bacteria	p__Bacillota	c__Clostridia	o__Unclassified	f__Unclassified	g__Unclassified	LQ1_Rectum_2A_45706	sman:C12CBH8_20520	Human Diseases	Human Diseases; Cancer: overview	4.2.1.2	M00009||M00011||M00173||M00376	E4.2.1.2B, fumC, FH	Human Diseases; Cancer: overview; Pathways in cancer	TP	Rectum
s__Clostridia bacterium	ko05203	K00873	LQ1_Cecum_2A_130682	k__Bacteria	p__Bacillota	c__Clostridia	o__Unclassified	f__Unclassified	g__Unclassified	LQ1_Cecum_2A_130682	esr:ES1_26380	Human Diseases	Human Diseases; Cancer: overview	2.7.1.40	M00001||M00002	PK, pyk	Human Diseases; Cancer: overview; Viral carcinogenesis	TP	Cecum
s__Clostridia bacterium	ko05206	K00558	LQ1_Rectum_2A_1047819	k__Bacteria	p__Bacillota	c__Clostridia	o__Unclassified	f__Unclassified	g__Unclassified	LQ1_Rectum_2A_1047819	cpy:Cphy_2924	Human Diseases	Human Diseases; Cancer: overview	2.1.1.37	M00035	DNMT1, dcm	Human Diseases; Cancer: overview; MicroRNAs in cancer	TP	Rectum
s__Clostridia bacterium	ko05208	K02133	LQ1_Rectum_2A_1285854	k__Bacteria	p__Bacillota	c__Clostridia	o__Unclassified	f__Unclassified	g__Unclassified	LQ1_Rectum_2A_1285854	ncol:116248125	Human Diseases	Human Diseases; Cancer: overview	7.1.2.2	M00158	ATPeF1B, ATP5B, ATP2	Human Diseases; Cancer: overview; Chemical carcinogenesis - reactive oxygen species	TP	Rectum
s__Clostridia bacterium	ko05230	K00873|K01834	LQ1_Cecum_2A_130682	k__Bacteria	p__Bacillota	c__Clostridia	o__Unclassified	f__Unclassified	g__Unclassified	LQ1_Cecum_2A_130682	esr:ES1_26380	Human Diseases	Human Diseases; Cancer: overview	2.7.1.40	M00001||M00002	PK, pyk	Human Diseases; Cancer: overview; Central carbon metabolism in cancer	TP	Cecum
s__Clostridiales bacterium	ko05200	K01679	LQ1_Rectum_2A_1011530	k__Bacteria	p__Bacillota	c__Clostridia	o__Eubacteriales	f__Unclassified	g__Unclassified	LQ1_Rectum_2A_1011530	sman:C12CBH8_20520	Human Diseases	Human Diseases; Cancer: overview	4.2.1.2	M00009||M00011||M00173||M00376	E4.2.1.2B, fumC, FH	Human Diseases; Cancer: overview; Pathways in cancer	TP	Rectum
s__Clostridiales bacterium	ko05203	K00873	LQ1_Colon_2A_77820	k__Bacteria	p__Bacillota	c__Clostridia	o__Eubacteriales	f__Unclassified	g__Unclassified	LQ1_Colon_2A_77820	cdia:CaldiYA01_12430	Human Diseases	Human Diseases; Cancer: overview	2.7.1.40	M00001||M00002	PK, pyk	Human Diseases; Cancer: overview; Viral carcinogenesis	TP	Colon
s__Clostridiales bacterium	ko05206	K00558	LQ1_Cecum_2A_377951	k__Bacteria	p__Bacillota	c__Clostridia	o__Eubacteriales	f__Unclassified	g__Unclassified	LQ1_Cecum_2A_377951	lacy:A4V08_09370	Human Diseases	Human Diseases; Cancer: overview	2.1.1.37	M00035	DNMT1, dcm	Human Diseases; Cancer: overview; MicroRNAs in cancer	TP	Cecum
s__Clostridiales bacterium	ko05230	K00016|K00873|K00850|K00844|K00162|K00031	LQ1_Cecum_2A_1076022	k__Bacteria	p__Bacillota	c__Clostridia	o__Eubacteriales	f__Unclassified	g__Unclassified	LQ1_Cecum_2A_1076022	tbe:Trebr_2038	Human Diseases	Human Diseases; Cancer: overview	1.1.1.27	-	LDH, ldh	Human Diseases; Cancer: overview; Central carbon metabolism in cancer	TP	Cecum
s__Clostridium sp.	ko05203	K00873	LQ1_Cecum_2A_649724	k__Bacteria	p__Bacillota	c__Clostridia	o__Eubacteriales	f__Clostridiaceae	g__Clostridium	LQ1_Cecum_2A_649724	cgas:J1C67_12715	Human Diseases	Human Diseases; Cancer: overview	2.7.1.40	M00001||M00002	PK, pyk	Human Diseases; Cancer: overview; Viral carcinogenesis	TP	Cecum
s__Clostridium sp.	ko05206	K00558	LQ1_Cecum_2A_917131	k__Bacteria	p__Bacillota	c__Clostridia	o__Eubacteriales	f__Clostridiaceae	g__Clostridium	LQ1_Cecum_2A_917131	spoc:NCTC10925_00487	Human Diseases	Human Diseases; Cancer: overview	2.1.1.37	M00035	DNMT1, dcm	Human Diseases; Cancer: overview; MicroRNAs in cancer	TP	Cecum
s__Clostridium sp.	ko05230	K00873|K00016	LQ1_Cecum_2A_649724	k__Bacteria	p__Bacillota	c__Clostridia	o__Eubacteriales	f__Clostridiaceae	g__Clostridium	LQ1_Cecum_2A_649724	cgas:J1C67_12715	Human Diseases	Human Diseases; Cancer: overview	2.7.1.40	M00001||M00002	PK, pyk	Human Diseases; Cancer: overview; Central carbon metabolism in cancer	TP	Cecum
s__Clostridium sp. CAG:1193	ko05206	K00558	LQ1_Cecum_2A_1217277	k__Bacteria	p__Bacillota	c__Clostridia	o__Eubacteriales	f__Clostridiaceae	g__Clostridium	LQ1_Cecum_2A_1217277	mboe:HT586_00165	Human Diseases	Human Diseases; Cancer: overview	2.1.1.37	M00035	DNMT1, dcm	Human Diseases; Cancer: overview; MicroRNAs in cancer	TP	Cecum
s__Dysosmobacter sp.	ko05200	K01679	LQ1_Cecum_2A_1111273	k__Bacteria	p__Bacillota	c__Clostridia	o__Eubacteriales	f__Oscillospiraceae	g__Dysosmobacter	LQ1_Cecum_2A_1111273	pfaa:MM59RIKEN_06700	Human Diseases	Human Diseases; Cancer: overview	4.2.1.2	M00009||M00011||M00173||M00376	E4.2.1.2B, fumC, FH	Human Diseases; Cancer: overview; Pathways in cancer	TP	Cecum
s__Dysosmobacter sp.	ko05203	K00873	LQ1_Cecum_2A_1283376	k__Bacteria	p__Bacillota	c__Clostridia	o__Eubacteriales	f__Oscillospiraceae	g__Dysosmobacter	LQ1_Cecum_2A_1283376	vcop:MM50RIKEN_18890	Human Diseases	Human Diseases; Cancer: overview	2.7.1.40	M00001||M00002	PK, pyk	Human Diseases; Cancer: overview; Viral carcinogenesis	TP	Cecum
s__Dysosmobacter sp.	ko05206	K00558	LQ1_Cecum_2A_1246023	k__Bacteria	p__Bacillota	c__Clostridia	o__Eubacteriales	f__Oscillospiraceae	g__Dysosmobacter	LQ1_Cecum_2A_1246023	pser:ABRG53_0843	Human Diseases	Human Diseases; Cancer: overview	2.1.1.37	M00035	DNMT1, dcm	Human Diseases; Cancer: overview; MicroRNAs in cancer	TP	Cecum
s__Dysosmobacter sp.	ko05230	K00873|K00850|K00016|K00031	LQ1_Cecum_2A_1283376	k__Bacteria	p__Bacillota	c__Clostridia	o__Eubacteriales	f__Oscillospiraceae	g__Dysosmobacter	LQ1_Cecum_2A_1283376	vcop:MM50RIKEN_18890	Human Diseases	Human Diseases; Cancer: overview	2.7.1.40	M00001||M00002	PK, pyk	Human Diseases; Cancer: overview; Central carbon metabolism in cancer	TP	Cecum
s__Escherichia coli	ko05230	K00161|K00031	LQ1_Stomach_2A_223143	k__Bacteria	p__Pseudomonadota	c__Gammaproteobacteria	o__Enterobacterales	f__Enterobacteriaceae	g__Escherichia	LQ1_Stomach_2A_223143	ega:AL523_11965	Human Diseases	Human Diseases; Cancer: overview	1.2.4.1	M00307	PDHA, pdhA	Human Diseases; Cancer: overview; Central carbon metabolism in cancer	TP	Stomach
s__Evtepia sp.	ko05200	K01679	LQ1_Cecum_2A_1292358	k__Bacteria	p__Bacillota	c__Clostridia	o__Eubacteriales	f__Unclassified	g__Evtepia	LQ1_Cecum_2A_1292358	sman:C12CBH8_20520	Human Diseases	Human Diseases; Cancer: overview	4.2.1.2	M00009||M00011||M00173||M00376	E4.2.1.2B, fumC, FH	Human Diseases; Cancer: overview; Pathways in cancer	TP	Cecum
s__Evtepia sp.	ko05230	K00031	LQ2_Cecum_2A_696740	k__Bacteria	p__Bacillota	c__Clostridia	o__Eubacteriales	f__Unclassified	g__Evtepia	LQ2_Cecum_2A_696740	vcop:MM50RIKEN_16460	Human Diseases	Human Diseases; Cancer: overview	1.1.1.42	M00009||M00010||M00173||M00740	IDH1, IDH2, icd	Human Diseases; Cancer: overview; Central carbon metabolism in cancer	TP	Cecum
s__Faecalicatena contorta	ko05203	K00873	LQ2_Cecum_2A_790058	k__Bacteria	p__Bacillota	c__Clostridia	o__Lachnospirales	f__Lachnospiraceae	g__Faecalicatena	LQ2_Cecum_2A_790058	csci:HDCHBGLK_02898	Human Diseases	Human Diseases; Cancer: overview	2.7.1.40	M00001||M00002	PK, pyk	Human Diseases; Cancer: overview; Viral carcinogenesis	TP	Cecum
s__Faecalicatena contorta	ko05206	K00558	LQ1_Cecum_2A_351642	k__Bacteria	p__Bacillota	c__Clostridia	o__Lachnospirales	f__Lachnospiraceae	g__Faecalicatena	LQ1_Cecum_2A_351642	eel:EUBELI_01793	Human Diseases	Human Diseases; Cancer: overview	2.1.1.37	M00035	DNMT1, dcm	Human Diseases; Cancer: overview; MicroRNAs in cancer	TP	Cecum
s__Faecalicatena contorta	ko05230	K00016|K00850|K00873|K00031	LQ2_Cecum_2A_1308086	k__Bacteria	p__Bacillota	c__Clostridia	o__Lachnospirales	f__Lachnospiraceae	g__Faecalicatena	LQ2_Cecum_2A_1308086	cbei:LF65_07015	Human Diseases	Human Diseases; Cancer: overview	1.1.1.27	-	LDH, ldh	Human Diseases; Cancer: overview; Central carbon metabolism in cancer	TP	Cecum
s__Firmicutes bacterium CAG:555	ko05200	K01679	LQ1_Rectum_2A_1162847	k__Bacteria	p__Bacillota	c__Unclassified	o__Unclassified	f__Unclassified	g__Unclassified	LQ1_Rectum_2A_1162847	obj:EIO64_11970	Human Diseases	Human Diseases; Cancer: overview	4.2.1.2	M00009||M00011||M00173||M00376	E4.2.1.2B, fumC, FH	Human Diseases; Cancer: overview; Pathways in cancer	TP	Rectum
s__Firmicutes bacterium CAG:555	ko05230	K00844	LQ1_Rectum_2A_1330962	k__Bacteria	p__Bacillota	c__Unclassified	o__Unclassified	f__Unclassified	g__Unclassified	LQ1_Rectum_2A_1330962	ibu:IB211_02287c	Human Diseases	Human Diseases; Cancer: overview	2.7.1.1	M00001||M00549||M00892	HK	Human Diseases; Cancer: overview; Central carbon metabolism in cancer	TP	Rectum
s__Firmicutes bacterium CAG:822	ko05203	K00873	LQ1_Colon_2A_1335252	k__Bacteria	p__Bacillota	c__Unclassified	o__Unclassified	f__Unclassified	g__Unclassified	LQ1_Colon_2A_1335252	carc:NY10_361	Human Diseases	Human Diseases; Cancer: overview	2.7.1.40	M00001||M00002	PK, pyk	Human Diseases; Cancer: overview; Viral carcinogenesis	TP	Colon
s__Firmicutes bacterium CAG:822	ko05230	K00873	LQ1_Colon_2A_1335252	k__Bacteria	p__Bacillota	c__Unclassified	o__Unclassified	f__Unclassified	g__Unclassified	LQ1_Colon_2A_1335252	carc:NY10_361	Human Diseases	Human Diseases; Cancer: overview	2.7.1.40	M00001||M00002	PK, pyk	Human Diseases; Cancer: overview; Central carbon metabolism in cancer	TP	Colon
s__Firmicutes bacterium CAG:882	ko05203	K00873	LQ1_Cecum_2A_1347232	k__Bacteria	p__Bacillota	c__Unclassified	o__Unclassified	f__Unclassified	g__Unclassified	LQ1_Cecum_2A_1347232	bhu:bhn_I0075	Human Diseases	Human Diseases; Cancer: overview	2.7.1.40	M00001||M00002	PK, pyk	Human Diseases; Cancer: overview; Viral carcinogenesis	TP	Cecum
s__Firmicutes bacterium CAG:882	ko05206	K00558	LQ1_Cecum_2A_724769	k__Bacteria	p__Bacillota	c__Unclassified	o__Unclassified	f__Unclassified	g__Unclassified	LQ1_Cecum_2A_724769	ehl:EHLA_1533	Human Diseases	Human Diseases; Cancer: overview	2.1.1.37	M00035	DNMT1, dcm	Human Diseases; Cancer: overview; MicroRNAs in cancer	TP	Cecum
s__Firmicutes bacterium CAG:882	ko05230	K00873	LQ1_Cecum_2A_1347232	k__Bacteria	p__Bacillota	c__Unclassified	o__Unclassified	f__Unclassified	g__Unclassified	LQ1_Cecum_2A_1347232	bhu:bhn_I0075	Human Diseases	Human Diseases; Cancer: overview	2.7.1.40	M00001||M00002	PK, pyk	Human Diseases; Cancer: overview; Central carbon metabolism in cancer	TP	Cecum
s__Fusibacillus kribbianus	ko05230	K00850|K00016|K00031	LQ1_Rectum_2A_206103	k__Bacteria	p__Bacillota	c__Clostridia	o__Lachnospirales	f__Lachnospiraceae	g__Fusibacillus	LQ1_Rectum_2A_206103	eel:EUBELI_01680	Human Diseases	Human Diseases; Cancer: overview	2.7.1.11	M00001||M00345	pfkA, PFK	Human Diseases; Cancer: overview; Central carbon metabolism in cancer	TP	Rectum
s__Fusibacillus kribbianus	ko05231	K00968	LQ1_Rectum_2A_1237256	k__Bacteria	p__Bacillota	c__Clostridia	o__Lachnospirales	f__Lachnospiraceae	g__Fusibacillus	LQ1_Rectum_2A_1237256	bhan:CGC63_00490	Human Diseases	Human Diseases; Cancer: overview	2.7.7.15	M00090	PCYT1	Human Diseases; Cancer: overview; Choline metabolism in cancer	TP	Rectum
s__Hallella multisaccharivorax	ko05206	K00558	LQ1_Rectum_2A_1293683	k__Bacteria	p__Bacteroidota	c__Bacteroidia	o__Bacteroidales	f__Prevotellaceae	g__Hallella	LQ1_Rectum_2A_1293683	pni:J5A59_03035	Human Diseases	Human Diseases; Cancer: overview	2.1.1.37	M00035	DNMT1, dcm	Human Diseases; Cancer: overview; MicroRNAs in cancer	TP	Rectum
s__Hallella multisaccharivorax	ko05230	K01834	LQ2_Colon_2A_1069665	k__Bacteria	p__Bacteroidota	c__Bacteroidia	o__Bacteroidales	f__Prevotellaceae	g__Hallella	LQ2_Colon_2A_1069665	pher:prwr041_04530	Human Diseases	Human Diseases; Cancer: overview	5.4.2.11	M00001||M00002||M00003	PGAM, gpmA	Human Diseases; Cancer: overview; Central carbon metabolism in cancer	TP	Colon
s__Intestinibacter sp.	ko05203	K00873	LQ2_Cecum_2A_821507	k__Bacteria	p__Bacillota	c__Clostridia	o__Peptostreptococcales	f__Peptostreptococcaceae	g__Intestinibacter	LQ2_Cecum_2A_821507	ibr:NQ514_03220	Human Diseases	Human Diseases; Cancer: overview	2.7.1.40	M00001||M00002	PK, pyk	Human Diseases; Cancer: overview; Viral carcinogenesis	TP	Cecum
s__Intestinibacter sp.	ko05206	K00558	LQ1_Rectum_2A_687651	k__Bacteria	p__Bacillota	c__Clostridia	o__Peptostreptococcales	f__Peptostreptococcaceae	g__Intestinibacter	LQ1_Rectum_2A_687651	scla:SCLARK_001378	Human Diseases	Human Diseases; Cancer: overview	2.1.1.37	M00035	DNMT1, dcm	Human Diseases; Cancer: overview; MicroRNAs in cancer	TP	Rectum
s__Intestinibacter sp.	ko05230	K00016|K00850|K00873	LQ1_Rectum_2A_465560	k__Bacteria	p__Bacillota	c__Clostridia	o__Peptostreptococcales	f__Peptostreptococcaceae	g__Intestinibacter	LQ1_Rectum_2A_465560	psor:RSJ16_10220	Human Diseases	Human Diseases; Cancer: overview	1.1.1.27	-	LDH, ldh	Human Diseases; Cancer: overview; Central carbon metabolism in cancer	TP	Rectum
s__Klebsiella pneumoniae	ko05203	K00873	LQ1_Jejunum_2A_347341	k__Bacteria	p__Pseudomonadota	c__Gammaproteobacteria	o__Enterobacterales	f__Enterobacteriaceae	g__Klebsiella	LQ1_Jejunum_2A_347341	bbub:102415788	Human Diseases	Human Diseases; Cancer: overview	2.7.1.40	M00001||M00002	PK, pyk	Human Diseases; Cancer: overview; Viral carcinogenesis	TP	Jejunum
s__Klebsiella pneumoniae	ko05204	K00699	LQ1_Jejunum_2A_502919	k__Bacteria	p__Pseudomonadota	c__Gammaproteobacteria	o__Enterobacterales	f__Enterobacteriaceae	g__Klebsiella	LQ1_Jejunum_2A_502919	pale:102898696	Human Diseases	Human Diseases; Cancer: overview	2.4.1.17	M00014||M00129	UGT	Human Diseases; Cancer: overview; Chemical carcinogenesis - DNA adducts	TP	Jejunum
s__Klebsiella pneumoniae	ko05207	K00699	LQ1_Jejunum_2A_502919	k__Bacteria	p__Pseudomonadota	c__Gammaproteobacteria	o__Enterobacterales	f__Enterobacteriaceae	g__Klebsiella	LQ1_Jejunum_2A_502919	pale:102898696	Human Diseases	Human Diseases; Cancer: overview	2.4.1.17	M00014||M00129	UGT	Human Diseases; Cancer: overview; Chemical carcinogenesis - receptor activation	TP	Jejunum
s__Klebsiella pneumoniae	ko05208	K11353	LQ1_Jejunum_2A_486067	k__Bacteria	p__Pseudomonadota	c__Gammaproteobacteria	o__Enterobacterales	f__Enterobacteriaceae	g__Klebsiella	LQ1_Jejunum_2A_486067	hai:109382503	Human Diseases	Human Diseases; Cancer: overview	-	M00146	NDUFA13	Human Diseases; Cancer: overview; Chemical carcinogenesis - reactive oxygen species	TP	Jejunum
s__Klebsiella pneumoniae	ko05230	K00844|K00873	LQ1_Jejunum_2A_1230614	k__Bacteria	p__Pseudomonadota	c__Gammaproteobacteria	o__Enterobacterales	f__Enterobacteriaceae	g__Klebsiella	LQ1_Jejunum_2A_1230614	pcri:104034122	Human Diseases	Human Diseases; Cancer: overview	2.7.1.1	M00001||M00549||M00892	HK	Human Diseases; Cancer: overview; Central carbon metabolism in cancer	TP	Jejunum
s__Klebsiella quasipneumoniae	ko05208	K02126	LQ1_Jejunum_2A_1609336	k__Bacteria	p__Pseudomonadota	c__Gammaproteobacteria	o__Enterobacterales	f__Enterobacteriaceae	g__Klebsiella	LQ1_Jejunum_2A_1609336	sscv:125966264	Human Diseases	Human Diseases; Cancer: overview	-	M00158	ATPeF0A, MTATP6, ATP6	Human Diseases; Cancer: overview; Chemical carcinogenesis - reactive oxygen species	TP	Jejunum
s__Lachnospiraceae bacterium A4	ko05230	K00016|K00031	LQ1_Colon_2A_1125809	k__Bacteria	p__Bacillota	c__Clostridia	o__Lachnospirales	f__Lachnospiraceae	g__Unclassified	LQ1_Colon_2A_1125809	rim:ROI_01790	Human Diseases	Human Diseases; Cancer: overview	1.1.1.27	-	LDH, ldh	Human Diseases; Cancer: overview; Central carbon metabolism in cancer	TP	Colon
s__Lachnospiraceae bacterium MD335	ko05230	K00031	LQ1_Colon_2A_24794	k__Bacteria	p__Bacillota	c__Clostridia	o__Lachnospirales	f__Lachnospiraceae	g__Unclassified	LQ1_Colon_2A_24794	rho:RHOM_07865	Human Diseases	Human Diseases; Cancer: overview	1.1.1.42	M00009||M00010||M00173||M00740	IDH1, IDH2, icd	Human Diseases; Cancer: overview; Central carbon metabolism in cancer	TP	Colon
s__Lacrimispora saccharolytica	ko05206	K00558	LQ1_Colon_2A_330100	k__Bacteria	p__Bacillota	c__Clostridia	o__Lachnospirales	f__Lachnospiraceae	g__Lacrimispora	LQ1_Colon_2A_330100	csci:HDCHBGLK_01929	Human Diseases	Human Diseases; Cancer: overview	2.1.1.37	M00035	DNMT1, dcm	Human Diseases; Cancer: overview; MicroRNAs in cancer	TP	Colon
s__Lacrimispora saccharolytica	ko05230	K00850|K00016|K00031	LQ1_Colon_2A_1302647	k__Bacteria	p__Bacillota	c__Clostridia	o__Lachnospirales	f__Lachnospiraceae	g__Lacrimispora	LQ1_Colon_2A_1302647	bpb:bpr_I2767	Human Diseases	Human Diseases; Cancer: overview	2.7.1.11	M00001||M00345	pfkA, PFK	Human Diseases; Cancer: overview; Central carbon metabolism in cancer	TP	Colon
s__Lactobacillus amylovorus	ko05206	K00558	LQ1_Cecum_2A_1086129	k__Bacteria	p__Bacillota	c__Bacilli	o__Lactobacillales	f__Lactobacillaceae	g__Lactobacillus	LQ1_Cecum_2A_1086129	lmac:I6G82_10035	Human Diseases	Human Diseases; Cancer: overview	2.1.1.37	M00035	DNMT1, dcm	Human Diseases; Cancer: overview; MicroRNAs in cancer	TP	Cecum
s__Lactobacillus amylovorus	ko05230	K01834	LQ1_Cecum_2A_817387	k__Bacteria	p__Bacillota	c__Bacilli	o__Lactobacillales	f__Lactobacillaceae	g__Lactobacillus	LQ1_Cecum_2A_817387	lay:LAB52_05535	Human Diseases	Human Diseases; Cancer: overview	5.4.2.11	M00001||M00002||M00003	PGAM, gpmA	Human Diseases; Cancer: overview; Central carbon metabolism in cancer	TP	Cecum
s__Lactobacillus delbrueckii	ko05206	K00558	LQ1_Stomach_2A_142414	k__Bacteria	p__Bacillota	c__Bacilli	o__Lactobacillales	f__Lactobacillaceae	g__Lactobacillus	LQ1_Stomach_2A_142414	ere:EUBREC_0163	Human Diseases	Human Diseases; Cancer: overview	2.1.1.37	M00035	DNMT1, dcm	Human Diseases; Cancer: overview; MicroRNAs in cancer	TP	Stomach
s__Lactobacillus delbrueckii	ko05230	K00016	LQ1_Rectum_2A_836531	k__Bacteria	p__Bacillota	c__Bacilli	o__Lactobacillales	f__Lactobacillaceae	g__Lactobacillus	LQ1_Rectum_2A_836531	lbu:LBUL_0077	Human Diseases	Human Diseases; Cancer: overview	1.1.1.27	-	LDH, ldh	Human Diseases; Cancer: overview; Central carbon metabolism in cancer	TP	Rectum
s__Lactobacillus gallinarum	ko05206	K00558	LQ1_Stomach_2A_174650	k__Bacteria	p__Bacillota	c__Bacilli	o__Lactobacillales	f__Lactobacillaceae	g__Lactobacillus	LQ1_Stomach_2A_174650	aqt:FN924_18470	Human Diseases	Human Diseases; Cancer: overview	2.1.1.37	M00035	DNMT1, dcm	Human Diseases; Cancer: overview; MicroRNAs in cancer	TP	Stomach
s__Lactobacillus johnsonii	ko05200	K00355	LQ1_Cecum_2A_430481	k__Bacteria	p__Bacillota	c__Bacilli	o__Lactobacillales	f__Lactobacillaceae	g__Lactobacillus	LQ1_Cecum_2A_430481	ljh:LJP_0238c	Human Diseases	Human Diseases; Cancer: overview	1.6.5.2	-	NQO1	Human Diseases; Cancer: overview; Pathways in cancer	TP	Cecum
s__Lactobacillus johnsonii	ko05206	K00558	LQ1_Rectum_2A_437515	k__Bacteria	p__Bacillota	c__Bacilli	o__Lactobacillales	f__Lactobacillaceae	g__Lactobacillus	LQ1_Rectum_2A_437515	lde:LDBND_1212	Human Diseases	Human Diseases; Cancer: overview	2.1.1.37	M00035	DNMT1, dcm	Human Diseases; Cancer: overview; MicroRNAs in cancer	TP	Rectum
s__Lactobacillus johnsonii	ko05208	K00355	LQ1_Cecum_2A_430481	k__Bacteria	p__Bacillota	c__Bacilli	o__Lactobacillales	f__Lactobacillaceae	g__Lactobacillus	LQ1_Cecum_2A_430481	ljh:LJP_0238c	Human Diseases	Human Diseases; Cancer: overview	1.6.5.2	-	NQO1	Human Diseases; Cancer: overview; Chemical carcinogenesis - reactive oxygen species	TP	Cecum
s__Lactobacillus johnsonii	ko05230	K01834|K00016	LQ1_Cecum_2A_1180262	k__Bacteria	p__Bacillota	c__Bacilli	o__Lactobacillales	f__Lactobacillaceae	g__Lactobacillus	LQ1_Cecum_2A_1180262	ljf:FI9785_407	Human Diseases	Human Diseases; Cancer: overview	5.4.2.11	M00001||M00002||M00003	PGAM, gpmA	Human Diseases; Cancer: overview; Central carbon metabolism in cancer	TP	Cecum
s__Leyella stercorea	ko05206	K01425|K00558	LQ1_Cecum_2A_213444	k__Bacteria	p__Bacteroidota	c__Bacteroidia	o__Bacteroidales	f__Prevotellaceae	g__Leyella	LQ1_Cecum_2A_213444	bhum:JXR92_002785	Human Diseases	Human Diseases; Cancer: overview	3.5.1.2	-	glsA, GLS	Human Diseases; Cancer: overview; MicroRNAs in cancer	TP	Cecum
s__Leyella stercorea	ko05230	K01425	LQ1_Cecum_2A_213444	k__Bacteria	p__Bacteroidota	c__Bacteroidia	o__Bacteroidales	f__Prevotellaceae	g__Leyella	LQ1_Cecum_2A_213444	bhum:JXR92_002785	Human Diseases	Human Diseases; Cancer: overview	3.5.1.2	-	glsA, GLS	Human Diseases; Cancer: overview; Central carbon metabolism in cancer	TP	Cecum
s__Limosilactobacillus reuteri	ko05206	K01425|K00558	LQ1_Cecum_2A_1314160	k__Bacteria	p__Bacillota	c__Bacilli	o__Lactobacillales	f__Lactobacillaceae	g__Limosilactobacillus	LQ1_Cecum_2A_1314160	lrt:LRI_0713	Human Diseases	Human Diseases; Cancer: overview	3.5.1.2	-	glsA, GLS	Human Diseases; Cancer: overview; MicroRNAs in cancer	TP	Cecum
s__Limosilactobacillus reuteri	ko05230	K00016|K00161|K01425	LQ1_Cecum_2A_1314141	k__Bacteria	p__Bacillota	c__Bacilli	o__Lactobacillales	f__Lactobacillaceae	g__Limosilactobacillus	LQ1_Cecum_2A_1314141	lrt:LRI_0694	Human Diseases	Human Diseases; Cancer: overview	1.1.1.27	-	LDH, ldh	Human Diseases; Cancer: overview; Central carbon metabolism in cancer	TP	Cecum
s__Megasphaera elsdenii	ko05206	K00558	LQ1_Cecum_2A_79858	k__Bacteria	p__Bacillota	c__Negativicutes	o__Veillonellales	f__Veillonellaceae	g__Megasphaera	LQ1_Cecum_2A_79858	lasa:L9O85_09145	Human Diseases	Human Diseases; Cancer: overview	2.1.1.37	M00035	DNMT1, dcm	Human Diseases; Cancer: overview; MicroRNAs in cancer	TP	Cecum
s__Mitsuokella multacida	ko05230	K00850|K00844	LQ1_Rectum_2A_274798	k__Bacteria	p__Bacillota	c__Negativicutes	o__Selenomonadales	f__Selenomonadaceae	g__Mitsuokella	LQ1_Rectum_2A_274798	selt:BCS37_10160	Human Diseases	Human Diseases; Cancer: overview	2.7.1.11	M00001||M00345	pfkA, PFK	Human Diseases; Cancer: overview; Central carbon metabolism in cancer	TP	Rectum
s__Oscillibacter sp.	ko05200	K01679	LQ2_Colon_2A_240238	k__Bacteria	p__Bacillota	c__Clostridia	o__Eubacteriales	f__Oscillospiraceae	g__Oscillibacter	LQ2_Colon_2A_240238	obj:EIO64_11970	Human Diseases	Human Diseases; Cancer: overview	4.2.1.2	M00009||M00011||M00173||M00376	E4.2.1.2B, fumC, FH	Human Diseases; Cancer: overview; Pathways in cancer	TP	Colon
s__Oscillibacter sp.	ko05206	K00558	LQ1_Rectum_2A_666096	k__Bacteria	p__Bacillota	c__Clostridia	o__Eubacteriales	f__Oscillospiraceae	g__Oscillibacter	LQ1_Rectum_2A_666096	ere:EUBREC_0163	Human Diseases	Human Diseases; Cancer: overview	2.1.1.37	M00035	DNMT1, dcm	Human Diseases; Cancer: overview; MicroRNAs in cancer	TP	Rectum
s__Oscillibacter sp.	ko05230	K00850|K00016|K00031	LQ1_Colon_2A_394770	k__Bacteria	p__Bacillota	c__Clostridia	o__Eubacteriales	f__Oscillospiraceae	g__Oscillibacter	LQ1_Colon_2A_394770	pfaa:MM59RIKEN_04360	Human Diseases	Human Diseases; Cancer: overview	2.7.1.11	M00001||M00345	pfkA, PFK	Human Diseases; Cancer: overview; Central carbon metabolism in cancer	TP	Colon
s__Oscillospiraceae bacterium	ko05200	K01679	LQ2_Cecum_2A_260974	k__Bacteria	p__Bacillota	c__Clostridia	o__Eubacteriales	f__Oscillospiraceae	g__Unclassified	LQ2_Cecum_2A_260974	tbe:Trebr_2037	Human Diseases	Human Diseases; Cancer: overview	4.2.1.2	M00009||M00011||M00173||M00376	E4.2.1.2B, fumC, FH	Human Diseases; Cancer: overview; Pathways in cancer	TP	Cecum
s__Oscillospiraceae bacterium	ko05203	K00873	LQ1_Cecum_2A_739148	k__Bacteria	p__Bacillota	c__Clostridia	o__Eubacteriales	f__Oscillospiraceae	g__Unclassified	LQ1_Cecum_2A_739148	era:ERE_13640	Human Diseases	Human Diseases; Cancer: overview	2.7.1.40	M00001||M00002	PK, pyk	Human Diseases; Cancer: overview; Viral carcinogenesis	TP	Cecum
s__Oscillospiraceae bacterium	ko05206	K00558	LQ1_Rectum_2A_1032931	k__Bacteria	p__Bacillota	c__Clostridia	o__Eubacteriales	f__Oscillospiraceae	g__Unclassified	LQ1_Rectum_2A_1032931	bwx:NQ550_13370	Human Diseases	Human Diseases; Cancer: overview	2.1.1.37	M00035	DNMT1, dcm	Human Diseases; Cancer: overview; MicroRNAs in cancer	TP	Rectum
s__Oscillospiraceae bacterium	ko05230	K00873|K00850|K00016|K00031	LQ1_Cecum_2A_739148	k__Bacteria	p__Bacillota	c__Clostridia	o__Eubacteriales	f__Oscillospiraceae	g__Unclassified	LQ1_Cecum_2A_739148	era:ERE_13640	Human Diseases	Human Diseases; Cancer: overview	2.7.1.40	M00001||M00002	PK, pyk	Human Diseases; Cancer: overview; Central carbon metabolism in cancer	TP	Cecum
s__Phascolarctobacterium succinatutens	ko05206	K00558	LQ1_Cecum_2A_1009975	k__Bacteria	p__Bacillota	c__Negativicutes	o__Acidaminococcales	f__Acidaminococcaceae	g__Phascolarctobacterium	LQ1_Cecum_2A_1009975	cth:Cthe_1749	Human Diseases	Human Diseases; Cancer: overview	2.1.1.37	M00035	DNMT1, dcm	Human Diseases; Cancer: overview; MicroRNAs in cancer	TP	Cecum
s__Phocaeicola vulgatus	ko05206	K00558	LQ2_Colon_2A_325861	k__Bacteria	p__Bacteroidota	c__Bacteroidia	o__Bacteroidales	f__Bacteroidaceae	g__Phocaeicola	LQ2_Colon_2A_325861	bsal:K6V25_16080	Human Diseases	Human Diseases; Cancer: overview	2.1.1.37	M00035	DNMT1, dcm	Human Diseases; Cancer: overview; MicroRNAs in cancer	TP	Colon
s__Porphyromonadaceae bacterium	ko05206	K01425	LQ1_Cecum_2A_330548	k__Bacteria	p__Bacteroidota	c__Bacteroidia	o__Bacteroidales	f__Porphyromonadaceae	g__Unclassified	LQ1_Cecum_2A_330548	bvu:BVU_1414	Human Diseases	Human Diseases; Cancer: overview	3.5.1.2	-	glsA, GLS	Human Diseases; Cancer: overview; MicroRNAs in cancer	TP	Cecum
s__Porphyromonadaceae bacterium	ko05230	K00850|K01425	LQ1_Cecum_2A_603042	k__Bacteria	p__Bacteroidota	c__Bacteroidia	o__Bacteroidales	f__Porphyromonadaceae	g__Unclassified	LQ1_Cecum_2A_603042	pary:A4V02_12705	Human Diseases	Human Diseases; Cancer: overview	2.7.1.11	M00001||M00345	pfkA, PFK	Human Diseases; Cancer: overview; Central carbon metabolism in cancer	TP	Cecum
s__Prevotella communis	ko05206	K00558	LQ1_Colon_2A_1231761	k__Bacteria	p__Bacteroidota	c__Bacteroidia	o__Bacteroidales	f__Prevotellaceae	g__Prevotella	LQ1_Colon_2A_1231761	bdh:GV66_10915	Human Diseases	Human Diseases; Cancer: overview	2.1.1.37	M00035	DNMT1, dcm	Human Diseases; Cancer: overview; MicroRNAs in cancer	TP	Colon
s__Prevotella lacticifex	ko05206	K00558	LQ1_Rectum_2A_1375322	k__Bacteria	p__Bacteroidota	c__Bacteroidia	o__Bacteroidales	f__Prevotellaceae	g__Prevotella	LQ1_Rectum_2A_1375322	pali:A3K91_2609	Human Diseases	Human Diseases; Cancer: overview	2.1.1.37	M00035	DNMT1, dcm	Human Diseases; Cancer: overview; MicroRNAs in cancer	TP	Rectum
s__Prevotella sp.	ko05206	K01425|K00558	LQ1_Cecum_2A_400004	k__Bacteria	p__Bacteroidota	c__Bacteroidia	o__Bacteroidales	f__Prevotellaceae	g__Prevotella	LQ1_Cecum_2A_400004	bhum:JXR92_002785	Human Diseases	Human Diseases; Cancer: overview	3.5.1.2	-	glsA, GLS	Human Diseases; Cancer: overview; MicroRNAs in cancer	TP	Cecum
s__Prevotella sp.	ko05230	K00031|K01425	LQ2_Cecum_2A_532921	k__Bacteria	p__Bacteroidota	c__Bacteroidia	o__Bacteroidales	f__Prevotellaceae	g__Prevotella	LQ2_Cecum_2A_532921	pher:prwr041_16830	Human Diseases	Human Diseases; Cancer: overview	1.1.1.42	M00009||M00010||M00173||M00740	IDH1, IDH2, icd	Human Diseases; Cancer: overview; Central carbon metabolism in cancer	TP	Cecum
s__Pseudoflavonifractor phocaeensis	ko05203	K00873	LQ1_Rectum_2A_1191653	k__Bacteria	p__Bacillota	c__Clostridia	o__Eubacteriales	f__Oscillospiraceae	g__Pseudoflavonifractor	LQ1_Rectum_2A_1191653	fdu:GXM22_06055	Human Diseases	Human Diseases; Cancer: overview	2.7.1.40	M00001||M00002	PK, pyk	Human Diseases; Cancer: overview; Viral carcinogenesis	TP	Rectum
s__Pseudoflavonifractor phocaeensis	ko05206	K01425|K00558	LQ1_Cecum_2A_681096	k__Bacteria	p__Bacillota	c__Clostridia	o__Eubacteriales	f__Oscillospiraceae	g__Pseudoflavonifractor	LQ1_Cecum_2A_681096	ruk:A4V00_05535	Human Diseases	Human Diseases; Cancer: overview	3.5.1.2	-	glsA, GLS	Human Diseases; Cancer: overview; MicroRNAs in cancer	TP	Cecum
s__Pseudoflavonifractor phocaeensis	ko05230	K00016|K00850|K00873|K01425	LQ1_Cecum_2A_80146	k__Bacteria	p__Bacillota	c__Clostridia	o__Eubacteriales	f__Oscillospiraceae	g__Pseudoflavonifractor	LQ1_Cecum_2A_80146	ehl:EHLA_3075	Human Diseases	Human Diseases; Cancer: overview	1.1.1.27	-	LDH, ldh	Human Diseases; Cancer: overview; Central carbon metabolism in cancer	TP	Cecum
s__Roseburia inulinivorans	ko05206	K00558	LQ1_Cecum_2A_1024001	k__Bacteria	p__Bacillota	c__Clostridia	o__Lachnospirales	f__Lachnospiraceae	g__Roseburia	LQ1_Cecum_2A_1024001	dlo:K5I24_07845	Human Diseases	Human Diseases; Cancer: overview	2.1.1.37	M00035	DNMT1, dcm	Human Diseases; Cancer: overview; MicroRNAs in cancer	TP	Cecum
s__Ruminococcus sp. HUN007	ko05230	K00850|K00016|K00031	LQ2_Colon_2A_199706	k__Bacteria	p__Bacillota	c__Clostridia	o__Eubacteriales	f__Oscillospiraceae	g__Ruminococcus	LQ2_Colon_2A_199706	rch:RUM_16690	Human Diseases	Human Diseases; Cancer: overview	2.7.1.11	M00001||M00345	pfkA, PFK	Human Diseases; Cancer: overview; Central carbon metabolism in cancer	TP	Colon
s__Sodaliphilus pleomorphus	ko05230	K00850	LQ1_Colon_2A_346719	k__Bacteria	p__Bacteroidota	c__Bacteroidia	o__Bacteroidales	f__Muribaculaceae	g__Sodaliphilus	LQ1_Colon_2A_346719	dun:FDZ78_04350	Human Diseases	Human Diseases; Cancer: overview	2.7.1.11	M00001||M00345	pfkA, PFK	Human Diseases; Cancer: overview; Central carbon metabolism in cancer	TP	Colon
s__Terrisporobacter sp.	ko05206	K01425	LQ1_Colon_2A_288787	k__Bacteria	p__Bacillota	c__Clostridia	o__Peptostreptococcales	f__Peptostreptococcaceae	g__Terrisporobacter	LQ1_Colon_2A_288787	psor:RSJ16_15965	Human Diseases	Human Diseases; Cancer: overview	3.5.1.2	-	glsA, GLS	Human Diseases; Cancer: overview; MicroRNAs in cancer	TP	Colon
s__Terrisporobacter sp.	ko05230	K00016|K00850|K01425	LQ1_Cecum_2A_196152	k__Bacteria	p__Bacillota	c__Clostridia	o__Peptostreptococcales	f__Peptostreptococcaceae	g__Terrisporobacter	LQ1_Cecum_2A_196152	psor:RSJ16_10220	Human Diseases	Human Diseases; Cancer: overview	1.1.1.27	-	LDH, ldh	Human Diseases; Cancer: overview; Central carbon metabolism in cancer	TP	Cecum
s__Treponema berlinense	ko05206	K00558	LQ1_Cecum_2A_1172556	k__Bacteria	p__Spirochaetota	c__Spirochaetia	o__Spirochaetales	f__Treponemataceae	g__Treponema	LQ1_Cecum_2A_1172556	tsu:Tresu_0713	Human Diseases	Human Diseases; Cancer: overview	2.1.1.37	M00035	DNMT1, dcm	Human Diseases; Cancer: overview; MicroRNAs in cancer	TP	Cecum
s__Treponema berlinense	ko05230	K00031	LQ2_Colon_2A_49342	k__Bacteria	p__Spirochaetota	c__Spirochaetia	o__Spirochaetales	f__Treponemataceae	g__Treponema	LQ2_Colon_2A_49342	tsu:Tresu_0393	Human Diseases	Human Diseases; Cancer: overview	1.1.1.42	M00009||M00010||M00173||M00740	IDH1, IDH2, icd	Human Diseases; Cancer: overview; Central carbon metabolism in cancer	TP	Colon
s__Treponema bryantii	ko05230	K00844|K00850	LQ1_Rectum_2A_1199707	k__Bacteria	p__Spirochaetota	c__Spirochaetia	o__Spirochaetales	f__Treponemataceae	g__Treponema	LQ1_Rectum_2A_1199707	tsk:HRI97_02590	Human Diseases	Human Diseases; Cancer: overview	2.7.1.1	M00001||M00549||M00892	HK	Human Diseases; Cancer: overview; Central carbon metabolism in cancer	TP	Rectum
s__Treponema porcinum	ko05206	K00558	LQ1_Rectum_2A_856246	k__Bacteria	p__Spirochaetota	c__Spirochaetia	o__Spirochaetales	f__Treponemataceae	g__Treponema	LQ1_Rectum_2A_856246	mcak:MCCS_19130	Human Diseases	Human Diseases; Cancer: overview	2.1.1.37	M00035	DNMT1, dcm	Human Diseases; Cancer: overview; MicroRNAs in cancer	TP	Rectum
s__Treponema porcinum	ko05230	K00844	LQ1_Rectum_2A_1417035	k__Bacteria	p__Spirochaetota	c__Spirochaetia	o__Spirochaetales	f__Treponemataceae	g__Treponema	LQ1_Rectum_2A_1417035	tsk:HRI97_02590	Human Diseases	Human Diseases; Cancer: overview	2.7.1.1	M00001||M00549||M00892	HK	Human Diseases; Cancer: overview; Central carbon metabolism in cancer	TP	Rectum
s__Treponema sp.	ko05206	K00558	LQ1_Cecum_2A_474909	k__Bacteria	p__Spirochaetota	c__Spirochaetia	o__Spirochaetales	f__Treponemataceae	g__Treponema	LQ1_Cecum_2A_474909	csho:CSHOW_0549	Human Diseases	Human Diseases; Cancer: overview	2.1.1.37	M00035	DNMT1, dcm	Human Diseases; Cancer: overview; MicroRNAs in cancer	TP	Cecum
s__Treponema sp.	ko05230	K00016|K00850|K00844|K00031	LQ1_Cecum_2A_682719	k__Bacteria	p__Spirochaetota	c__Spirochaetia	o__Spirochaetales	f__Treponemataceae	g__Treponema	LQ1_Cecum_2A_682719	tper:IWA51_04965	Human Diseases	Human Diseases; Cancer: overview	1.1.1.27	-	LDH, ldh	Human Diseases; Cancer: overview; Central carbon metabolism in cancer	TP	Cecum
s__Vescimonas sp.	ko05230	K00850	LQ1_Rectum_2A_316781	k__Bacteria	p__Bacillota	c__Clostridia	o__Eubacteriales	f__Oscillospiraceae	g__Vescimonas	LQ1_Rectum_2A_316781	vcop:MM50RIKEN_07680	Human Diseases	Human Diseases; Cancer: overview	2.7.1.11	M00001||M00345	pfkA, PFK	Human Diseases; Cancer: overview; Central carbon metabolism in cancer	TP	Rectum
s__Xylanibacter brevis	ko05206	K00558	LQ1_Colon_2A_800348	k__Bacteria	p__Bacteroidota	c__Bacteroidia	o__Bacteroidales	f__Prevotellaceae	g__Xylanibacter	LQ1_Colon_2A_800348	spoc:NCTC10925_00488	Human Diseases	Human Diseases; Cancer: overview	2.1.1.37	M00035	DNMT1, dcm	Human Diseases; Cancer: overview; MicroRNAs in cancer	TP	Colon
s__Xylanibacter muris	ko05203	K00873	LQ1_Colon_2A_898113	k__Bacteria	p__Bacteroidota	c__Bacteroidia	o__Bacteroidales	f__Prevotellaceae	g__Xylanibacter	LQ1_Colon_2A_898113	pru:PRU_0684	Human Diseases	Human Diseases; Cancer: overview	2.7.1.40	M00001||M00002	PK, pyk	Human Diseases; Cancer: overview; Viral carcinogenesis	TP	Colon
s__Xylanibacter muris	ko05230	K00873	LQ1_Colon_2A_898113	k__Bacteria	p__Bacteroidota	c__Bacteroidia	o__Bacteroidales	f__Prevotellaceae	g__Xylanibacter	LQ1_Colon_2A_898113	pru:PRU_0684	Human Diseases	Human Diseases; Cancer: overview	2.7.1.40	M00001||M00002	PK, pyk	Human Diseases; Cancer: overview; Central carbon metabolism in cancer	TP	Colon
s__Xylanibacter rodentium	ko05206	K00558	LQ2_Colon_2A_51248	k__Bacteria	p__Bacteroidota	c__Bacteroidia	o__Bacteroidales	f__Prevotellaceae	g__Xylanibacter	LQ2_Colon_2A_51248	cjt:EG359_14410	Human Diseases	Human Diseases; Cancer: overview	2.1.1.37	M00035	DNMT1, dcm	Human Diseases; Cancer: overview; MicroRNAs in cancer	TP	Colon
s__Xylanibacter ruminicola	ko05206	K00558	LQ1_Cecum_2A_107823	k__Bacteria	p__Bacteroidota	c__Bacteroidia	o__Bacteroidales	f__Prevotellaceae	g__Xylanibacter	LQ1_Cecum_2A_107823	pru:PRU_0666	Human Diseases	Human Diseases; Cancer: overview	2.1.1.37	M00035	DNMT1, dcm	Human Diseases; Cancer: overview; MicroRNAs in cancer	TP	Cecum
s__uncultured Clostridium sp.	ko05203	K00873	LQ1_Cecum_2A_1179727	k__Bacteria	p__Bacillota	c__Clostridia	o__Eubacteriales	f__Clostridiaceae	g__Clostridium	LQ1_Cecum_2A_1179727	csb:CLSA_c30600	Human Diseases	Human Diseases; Cancer: overview	2.7.1.40	M00001||M00002	PK, pyk	Human Diseases; Cancer: overview; Viral carcinogenesis	TP	Cecum
s__uncultured Clostridium sp.	ko05206	K00558	LQ1_Cecum_2A_1163878	k__Bacteria	p__Bacillota	c__Clostridia	o__Eubacteriales	f__Clostridiaceae	g__Clostridium	LQ1_Cecum_2A_1163878	bull:JOS54_06160	Human Diseases	Human Diseases; Cancer: overview	2.1.1.37	M00035	DNMT1, dcm	Human Diseases; Cancer: overview; MicroRNAs in cancer	TP	Cecum
s__uncultured Clostridium sp.	ko05208	K03781	LQ1_Cecum_2A_679008	k__Bacteria	p__Bacillota	c__Clostridia	o__Eubacteriales	f__Clostridiaceae	g__Clostridium	LQ1_Cecum_2A_679008	cbv:U729_265	Human Diseases	Human Diseases; Cancer: overview	1.11.1.6	M00532	katE, CAT, catB, srpA	Human Diseases; Cancer: overview; Chemical carcinogenesis - reactive oxygen species	TP	Cecum
s__uncultured Clostridium sp.	ko05230	K00873|K00016|K00031	LQ1_Cecum_2A_1179727	k__Bacteria	p__Bacillota	c__Clostridia	o__Eubacteriales	f__Clostridiaceae	g__Clostridium	LQ1_Cecum_2A_1179727	csb:CLSA_c30600	Human Diseases	Human Diseases; Cancer: overview	2.7.1.40	M00001||M00002	PK, pyk	Human Diseases; Cancer: overview; Central carbon metabolism in cancer	TP	Cecum
s__uncultured Dialister sp.	ko05206	K00558	LQ1_Colon_2A_1228370	k__Bacteria	p__Bacillota	c__Negativicutes	o__Veillonellales	f__Veillonellaceae	g__Dialister	LQ1_Colon_2A_1228370	spoc:NCTC10925_00487	Human Diseases	Human Diseases; Cancer: overview	2.1.1.37	M00035	DNMT1, dcm	Human Diseases; Cancer: overview; MicroRNAs in cancer	TP	Colon
s__uncultured Dialister sp.	ko05230	K01834|K00850	LQ1_Stomach_2A_256032	k__Bacteria	p__Bacillota	c__Negativicutes	o__Veillonellales	f__Veillonellaceae	g__Dialister	LQ1_Stomach_2A_256032	dho:Dia5BBH33_11210	Human Diseases	Human Diseases; Cancer: overview	5.4.2.11	M00001||M00002||M00003	PGAM, gpmA	Human Diseases; Cancer: overview; Central carbon metabolism in cancer	TP	Stomach
s__uncultured Dysosmobacter sp.	ko05203	K00873	LQ2_Cecum_2A_71456	k__Bacteria	p__Bacillota	c__Clostridia	o__Eubacteriales	f__Oscillospiraceae	g__Dysosmobacter	LQ2_Cecum_2A_71456	fpa:FPR_25720	Human Diseases	Human Diseases; Cancer: overview	2.7.1.40	M00001||M00002	PK, pyk	Human Diseases; Cancer: overview; Viral carcinogenesis	TP	Cecum
s__uncultured Dysosmobacter sp.	ko05206	K00558	LQ1_Cecum_2A_268178	k__Bacteria	p__Bacillota	c__Clostridia	o__Eubacteriales	f__Oscillospiraceae	g__Dysosmobacter	LQ1_Cecum_2A_268178	fpra:CG447_12375	Human Diseases	Human Diseases; Cancer: overview	2.1.1.37	M00035	DNMT1, dcm	Human Diseases; Cancer: overview; MicroRNAs in cancer	TP	Cecum
s__uncultured Dysosmobacter sp.	ko05230	K00873	LQ2_Cecum_2A_71456	k__Bacteria	p__Bacillota	c__Clostridia	o__Eubacteriales	f__Oscillospiraceae	g__Dysosmobacter	LQ2_Cecum_2A_71456	fpa:FPR_25720	Human Diseases	Human Diseases; Cancer: overview	2.7.1.40	M00001||M00002	PK, pyk	Human Diseases; Cancer: overview; Central carbon metabolism in cancer	TP	Cecum
s__uncultured Methanobrevibacter sp.	ko05206	K00558	LQ1_Rectum_2A_1057327	k__Archaea	p__Euryarchaeota	c__Methanobacteria	o__Methanobacteriales	f__Methanobacteriaceae	g__Methanobrevibacter	LQ1_Rectum_2A_1057327	meye:TL18_00705	Human Diseases	Human Diseases; Cancer: overview	2.1.1.37	M00035	DNMT1, dcm	Human Diseases; Cancer: overview; MicroRNAs in cancer	TP	Rectum
s__uncultured Treponema sp.	ko05200	K01679	LQ2_Cecum_2A_240552	k__Bacteria	p__Spirochaetota	c__Spirochaetia	o__Spirochaetales	f__Treponemataceae	g__Treponema	LQ2_Cecum_2A_240552	tsu:Tresu_1313	Human Diseases	Human Diseases; Cancer: overview	4.2.1.2	M00009||M00011||M00173||M00376	E4.2.1.2B, fumC, FH	Human Diseases; Cancer: overview; Pathways in cancer	TP	Cecum
s__uncultured Treponema sp.	ko05206	K00558	LQ1_Colon_2A_1334847	k__Bacteria	p__Spirochaetota	c__Spirochaetia	o__Spirochaetales	f__Treponemataceae	g__Treponema	LQ1_Colon_2A_1334847	blau:DQQ01_08295	Human Diseases	Human Diseases; Cancer: overview	2.1.1.37	M00035	DNMT1, dcm	Human Diseases; Cancer: overview; MicroRNAs in cancer	TP	Colon
s__uncultured Treponema sp.	ko05230	K00031	LQ2_Colon_2A_1006451	k__Bacteria	p__Spirochaetota	c__Spirochaetia	o__Spirochaetales	f__Treponemataceae	g__Treponema	LQ2_Colon_2A_1006451	tsu:Tresu_0393	Human Diseases	Human Diseases; Cancer: overview	1.1.1.42	M00009||M00010||M00173||M00740	IDH1, IDH2, icd	Human Diseases; Cancer: overview; Central carbon metabolism in cancer	TP	Colon
s__uncultured bacterium	ko05230	K00016	LQ1_Cecum_2A_351563	k__Bacteria	p__Unclassified	c__Unclassified	o__Unclassified	f__Unclassified	g__Unclassified	LQ1_Cecum_2A_351563	erm:EYR00_00680	Human Diseases	Human Diseases; Cancer: overview	1.1.1.27	-	LDH, ldh	Human Diseases; Cancer: overview; Central carbon metabolism in cancer	TP	Cecum
s__Acinetobacter baumannii	ko05210	K08738	LQ1_Jejunum_2A_1618470	k__Bacteria	p__Pseudomonadota	c__Gammaproteobacteria	o__Moraxellales	f__Moraxellaceae	g__Acinetobacter	LQ1_Jejunum_2A_1618470	bbub:102391189	Human Diseases	Human Diseases; Cancer: specific types	-	-	CYC	Human Diseases; Cancer: specific types; Colorectal cancer	TP	Jejunum
s__Acinetobacter baumannii	ko05222	K08738	LQ1_Jejunum_2A_1618470	k__Bacteria	p__Pseudomonadota	c__Gammaproteobacteria	o__Moraxellales	f__Moraxellaceae	g__Acinetobacter	LQ1_Jejunum_2A_1618470	bbub:102391189	Human Diseases	Human Diseases; Cancer: specific types	-	-	CYC	Human Diseases; Cancer: specific types; Small cell lung cancer	TP	Jejunum
s__Bacteriophage sp.	ko05225	K00799	LQ1_Rectum_2A_328428	k__Viruses	p__Unclassified	c__Unclassified	o__Unclassified	f__Unclassified	g__Unclassified	LQ1_Rectum_2A_328428	trz:GWP43_09335	Human Diseases	Human Diseases; Cancer: specific types	2.5.1.18	-	GST, gst	Human Diseases; Cancer: specific types; Hepatocellular carcinoma	TP	Rectum
s__Clostridia bacterium	ko05211	K01679	LQ1_Rectum_2A_45706	k__Bacteria	p__Bacillota	c__Clostridia	o__Unclassified	f__Unclassified	g__Unclassified	LQ1_Rectum_2A_45706	sman:C12CBH8_20520	Human Diseases	Human Diseases; Cancer: specific types	4.2.1.2	M00009||M00011||M00173||M00376	E4.2.1.2B, fumC, FH	Human Diseases; Cancer: specific types; Renal cell carcinoma	TP	Rectum
s__Clostridiales bacterium	ko05211	K01679	LQ1_Rectum_2A_1011530	k__Bacteria	p__Bacillota	c__Clostridia	o__Eubacteriales	f__Unclassified	g__Unclassified	LQ1_Rectum_2A_1011530	sman:C12CBH8_20520	Human Diseases	Human Diseases; Cancer: specific types	4.2.1.2	M00009||M00011||M00173||M00376	E4.2.1.2B, fumC, FH	Human Diseases; Cancer: specific types; Renal cell carcinoma	TP	Rectum
s__Dysosmobacter sp.	ko05211	K01679	LQ1_Cecum_2A_1111273	k__Bacteria	p__Bacillota	c__Clostridia	o__Eubacteriales	f__Oscillospiraceae	g__Dysosmobacter	LQ1_Cecum_2A_1111273	pfaa:MM59RIKEN_06700	Human Diseases	Human Diseases; Cancer: specific types	4.2.1.2	M00009||M00011||M00173||M00376	E4.2.1.2B, fumC, FH	Human Diseases; Cancer: specific types; Renal cell carcinoma	TP	Cecum
s__Evtepia sp.	ko05211	K01679	LQ1_Cecum_2A_1292358	k__Bacteria	p__Bacillota	c__Clostridia	o__Eubacteriales	f__Unclassified	g__Evtepia	LQ1_Cecum_2A_1292358	sman:C12CBH8_20520	Human Diseases	Human Diseases; Cancer: specific types	4.2.1.2	M00009||M00011||M00173||M00376	E4.2.1.2B, fumC, FH	Human Diseases; Cancer: specific types; Renal cell carcinoma	TP	Cecum
s__Firmicutes bacterium CAG:555	ko05211	K01679	LQ1_Rectum_2A_1162847	k__Bacteria	p__Bacillota	c__Unclassified	o__Unclassified	f__Unclassified	g__Unclassified	LQ1_Rectum_2A_1162847	obj:EIO64_11970	Human Diseases	Human Diseases; Cancer: specific types	4.2.1.2	M00009||M00011||M00173||M00376	E4.2.1.2B, fumC, FH	Human Diseases; Cancer: specific types; Renal cell carcinoma	TP	Rectum
s__Lactobacillus johnsonii	ko05225	K00355	LQ1_Cecum_2A_430481	k__Bacteria	p__Bacillota	c__Bacilli	o__Lactobacillales	f__Lactobacillaceae	g__Lactobacillus	LQ1_Cecum_2A_430481	ljh:LJP_0238c	Human Diseases	Human Diseases; Cancer: specific types	1.6.5.2	-	NQO1	Human Diseases; Cancer: specific types; Hepatocellular carcinoma	TP	Cecum
s__Oscillibacter sp.	ko05211	K01679	LQ2_Colon_2A_240238	k__Bacteria	p__Bacillota	c__Clostridia	o__Eubacteriales	f__Oscillospiraceae	g__Oscillibacter	LQ2_Colon_2A_240238	obj:EIO64_11970	Human Diseases	Human Diseases; Cancer: specific types	4.2.1.2	M00009||M00011||M00173||M00376	E4.2.1.2B, fumC, FH	Human Diseases; Cancer: specific types; Renal cell carcinoma	TP	Colon
s__Oscillospiraceae bacterium	ko05211	K01679	LQ2_Cecum_2A_260974	k__Bacteria	p__Bacillota	c__Clostridia	o__Eubacteriales	f__Oscillospiraceae	g__Unclassified	LQ2_Cecum_2A_260974	tbe:Trebr_2037	Human Diseases	Human Diseases; Cancer: specific types	4.2.1.2	M00009||M00011||M00173||M00376	E4.2.1.2B, fumC, FH	Human Diseases; Cancer: specific types; Renal cell carcinoma	TP	Cecum
s__uncultured Treponema sp.	ko05211	K01679	LQ2_Cecum_2A_240552	k__Bacteria	p__Spirochaetota	c__Spirochaetia	o__Spirochaetales	f__Treponemataceae	g__Treponema	LQ2_Cecum_2A_240552	tsu:Tresu_1313	Human Diseases	Human Diseases; Cancer: specific types	4.2.1.2	M00009||M00011||M00173||M00376	E4.2.1.2B, fumC, FH	Human Diseases; Cancer: specific types; Renal cell carcinoma	TP	Cecum
s__Acinetobacter baumannii	ko05416	K08738	LQ1_Jejunum_2A_1618470	k__Bacteria	p__Pseudomonadota	c__Gammaproteobacteria	o__Moraxellales	f__Moraxellaceae	g__Acinetobacter	LQ1_Jejunum_2A_1618470	bbub:102391189	Human Diseases	Human Diseases; Cardiovascular disease	-	-	CYC	Human Diseases; Cardiovascular disease; Viral myocarditis	TP	Jejunum
s__Acinetobacter baumannii	ko05417	K08738	LQ1_Jejunum_2A_1618470	k__Bacteria	p__Pseudomonadota	c__Gammaproteobacteria	o__Moraxellales	f__Moraxellaceae	g__Acinetobacter	LQ1_Jejunum_2A_1618470	bbub:102391189	Human Diseases	Human Diseases; Cardiovascular disease	-	-	CYC	Human Diseases; Cardiovascular disease; Lipid and atherosclerosis	TP	Jejunum
s__Bacteriophage sp.	ko05418	K00799	LQ1_Rectum_2A_328428	k__Viruses	p__Unclassified	c__Unclassified	o__Unclassified	f__Unclassified	g__Unclassified	LQ1_Rectum_2A_328428	trz:GWP43_09335	Human Diseases	Human Diseases; Cardiovascular disease	2.5.1.18	-	GST, gst	Human Diseases; Cardiovascular disease; Fluid shear stress and atherosclerosis	TP	Rectum
s__Caudoviricetes sp.	ko05415	K00820	LQ1_Colon_2A_1259750	k__Viruses	p__Uroviricota	c__Caudoviricetes	o__Unclassified	f__Unclassified	g__Unclassified	LQ1_Colon_2A_1259750	sedz:JYG23_08745	Human Diseases	Human Diseases; Cardiovascular disease	2.6.1.16	M00892||M00909	glmS, GFPT	Human Diseases; Cardiovascular disease; Diabetic cardiomyopathy	TP	Colon
s__Clostridia bacterium	ko05415	K00134|K02133|K00820	LQ1_Rectum_2A_1078219	k__Bacteria	p__Bacillota	c__Clostridia	o__Unclassified	f__Unclassified	g__Unclassified	LQ1_Rectum_2A_1078219	cthd:CDO33_15090	Human Diseases	Human Diseases; Cardiovascular disease	1.2.1.12	M00001||M00002||M00003||M00165||M00308||M00552	GAPDH, gapA	Human Diseases; Cardiovascular disease; Diabetic cardiomyopathy	TP	Rectum
s__Clostridia bacterium	ko05418	K01940	LQ1_Colon_2A_667824	k__Bacteria	p__Bacillota	c__Clostridia	o__Unclassified	f__Unclassified	g__Unclassified	LQ1_Colon_2A_667824	dmt:DESME_01830	Human Diseases	Human Diseases; Cardiovascular disease	6.3.4.5	M00029||M00844||M00845	argG, ASS1	Human Diseases; Cardiovascular disease; Fluid shear stress and atherosclerosis	TP	Colon
s__Clostridiales bacterium	ko05415	K00134|K00162|K00820	LQ1_Rectum_2A_1308615	k__Bacteria	p__Bacillota	c__Clostridia	o__Eubacteriales	f__Unclassified	g__Unclassified	LQ1_Rectum_2A_1308615	etm:CE91St48_20780	Human Diseases	Human Diseases; Cardiovascular disease	1.2.1.12	M00001||M00002||M00003||M00165||M00308||M00552	GAPDH, gapA	Human Diseases; Cardiovascular disease; Diabetic cardiomyopathy	TP	Rectum
s__Clostridiales bacterium	ko05418	K01940	LQ1_Rectum_2A_1409175	k__Bacteria	p__Bacillota	c__Clostridia	o__Eubacteriales	f__Unclassified	g__Unclassified	LQ1_Rectum_2A_1409175	ral:Rumal_2068	Human Diseases	Human Diseases; Cardiovascular disease	6.3.4.5	M00029||M00844||M00845	argG, ASS1	Human Diseases; Cardiovascular disease; Fluid shear stress and atherosclerosis	TP	Rectum
s__Clostridium sp.	ko05415	K00134|K00820	LQ1_Rectum_2A_1211083	k__Bacteria	p__Bacillota	c__Clostridia	o__Eubacteriales	f__Clostridiaceae	g__Clostridium	LQ1_Rectum_2A_1211083	apal:BN85402660	Human Diseases	Human Diseases; Cardiovascular disease	1.2.1.12	M00001||M00002||M00003||M00165||M00308||M00552	GAPDH, gapA	Human Diseases; Cardiovascular disease; Diabetic cardiomyopathy	TP	Rectum
s__Clostridium sp. CAG:1193	ko05415	K00134	LQ1_Rectum_2A_174982	k__Bacteria	p__Bacillota	c__Clostridia	o__Eubacteriales	f__Clostridiaceae	g__Clostridium	LQ1_Rectum_2A_174982	smf:Smon_0018	Human Diseases	Human Diseases; Cardiovascular disease	1.2.1.12	M00001||M00002||M00003||M00165||M00308||M00552	GAPDH, gapA	Human Diseases; Cardiovascular disease; Diabetic cardiomyopathy	TP	Rectum
s__Dysosmobacter sp.	ko05415	K00134|K00820	LQ1_Colon_2A_985368	k__Bacteria	p__Bacillota	c__Clostridia	o__Eubacteriales	f__Oscillospiraceae	g__Dysosmobacter	LQ1_Colon_2A_985368	pfaa:MM59RIKEN_19150	Human Diseases	Human Diseases; Cardiovascular disease	1.2.1.12	M00001||M00002||M00003||M00165||M00308||M00552	GAPDH, gapA	Human Diseases; Cardiovascular disease; Diabetic cardiomyopathy	TP	Colon
s__Escherichia coli	ko05415	K00161	LQ1_Stomach_2A_223143	k__Bacteria	p__Pseudomonadota	c__Gammaproteobacteria	o__Enterobacterales	f__Enterobacteriaceae	g__Escherichia	LQ1_Stomach_2A_223143	ega:AL523_11965	Human Diseases	Human Diseases; Cardiovascular disease	1.2.4.1	M00307	PDHA, pdhA	Human Diseases; Cardiovascular disease; Diabetic cardiomyopathy	TP	Stomach
s__Evtepia sp.	ko05415	K00820	LQ1_Colon_2A_980449	k__Bacteria	p__Bacillota	c__Clostridia	o__Eubacteriales	f__Unclassified	g__Evtepia	LQ1_Colon_2A_980449	cace:CACET_c34850	Human Diseases	Human Diseases; Cardiovascular disease	2.6.1.16	M00892||M00909	glmS, GFPT	Human Diseases; Cardiovascular disease; Diabetic cardiomyopathy	TP	Colon
s__Evtepia sp.	ko05418	K01940	LQ1_Rectum_2A_1359819	k__Bacteria	p__Bacillota	c__Clostridia	o__Eubacteriales	f__Unclassified	g__Evtepia	LQ1_Rectum_2A_1359819	fpla:A4U99_11050	Human Diseases	Human Diseases; Cardiovascular disease	6.3.4.5	M00029||M00844||M00845	argG, ASS1	Human Diseases; Cardiovascular disease; Fluid shear stress and atherosclerosis	TP	Rectum
s__Faecalicatena contorta	ko05415	K00134|K00820	LQ2_Cecum_2A_273374	k__Bacteria	p__Bacillota	c__Clostridia	o__Lachnospirales	f__Lachnospiraceae	g__Faecalicatena	LQ2_Cecum_2A_273374	dfm:NQ560_08215	Human Diseases	Human Diseases; Cardiovascular disease	1.2.1.12	M00001||M00002||M00003||M00165||M00308||M00552	GAPDH, gapA	Human Diseases; Cardiovascular disease; Diabetic cardiomyopathy	TP	Cecum
s__Faecalicatena contorta	ko05418	K01940	LQ1_Rectum_2A_873546	k__Bacteria	p__Bacillota	c__Clostridia	o__Lachnospirales	f__Lachnospiraceae	g__Faecalicatena	LQ1_Rectum_2A_873546	csci:HDCHBGLK_02300	Human Diseases	Human Diseases; Cardiovascular disease	6.3.4.5	M00029||M00844||M00845	argG, ASS1	Human Diseases; Cardiovascular disease; Fluid shear stress and atherosclerosis	TP	Rectum
s__Firmicutes bacterium CAG:137	ko05415	K00820	LQ1_Rectum_2A_1444540	k__Bacteria	p__Bacillota	c__Unclassified	o__Unclassified	f__Unclassified	g__Unclassified	LQ1_Rectum_2A_1444540	sman:C12CBH8_20350	Human Diseases	Human Diseases; Cardiovascular disease	2.6.1.16	M00892||M00909	glmS, GFPT	Human Diseases; Cardiovascular disease; Diabetic cardiomyopathy	TP	Rectum
s__Firmicutes bacterium CAG:238	ko05415	K00134	LQ1_Rectum_2A_1135058	k__Bacteria	p__Bacillota	c__Unclassified	o__Unclassified	f__Unclassified	g__Unclassified	LQ1_Rectum_2A_1135058	etm:CE91St48_09290	Human Diseases	Human Diseases; Cardiovascular disease	1.2.1.12	M00001||M00002||M00003||M00165||M00308||M00552	GAPDH, gapA	Human Diseases; Cardiovascular disease; Diabetic cardiomyopathy	TP	Rectum
s__Firmicutes bacterium CAG:555	ko05415	K00134|K00820	LQ1_Colon_2A_432469	k__Bacteria	p__Bacillota	c__Unclassified	o__Unclassified	f__Unclassified	g__Unclassified	LQ1_Colon_2A_432469	obj:EIO64_10645	Human Diseases	Human Diseases; Cardiovascular disease	1.2.1.12	M00001||M00002||M00003||M00165||M00308||M00552	GAPDH, gapA	Human Diseases; Cardiovascular disease; Diabetic cardiomyopathy	TP	Colon
s__Fusibacillus kribbianus	ko05415	K00134|K00820	LQ2_Cecum_2A_1060236	k__Bacteria	p__Bacillota	c__Clostridia	o__Lachnospirales	f__Lachnospiraceae	g__Fusibacillus	LQ2_Cecum_2A_1060236	qdo:H9Q78_13350	Human Diseases	Human Diseases; Cardiovascular disease	1.2.1.12	M00001||M00002||M00003||M00165||M00308||M00552	GAPDH, gapA	Human Diseases; Cardiovascular disease; Diabetic cardiomyopathy	TP	Cecum
s__Fusibacillus kribbianus	ko05418	K01940	LQ2_Cecum_2A_286532	k__Bacteria	p__Bacillota	c__Clostridia	o__Lachnospirales	f__Lachnospiraceae	g__Fusibacillus	LQ2_Cecum_2A_286532	qdo:H9Q78_04575	Human Diseases	Human Diseases; Cardiovascular disease	6.3.4.5	M00029||M00844||M00845	argG, ASS1	Human Diseases; Cardiovascular disease; Fluid shear stress and atherosclerosis	TP	Cecum
s__Gemmiger sp.	ko05415	K00820	LQ1_Cecum_2A_1271436	k__Bacteria	p__Bacillota	c__Clostridia	o__Eubacteriales	f__Unclassified	g__Gemmiger	LQ1_Cecum_2A_1271436	bmas:LK422_06595	Human Diseases	Human Diseases; Cardiovascular disease	2.6.1.16	M00892||M00909	glmS, GFPT	Human Diseases; Cardiovascular disease; Diabetic cardiomyopathy	TP	Cecum
s__Gemmiger sp.	ko05418	K01940	LQ1_Cecum_2A_52926	k__Bacteria	p__Bacillota	c__Clostridia	o__Eubacteriales	f__Unclassified	g__Gemmiger	LQ1_Cecum_2A_52926	svj:NQ490_05900	Human Diseases	Human Diseases; Cardiovascular disease	6.3.4.5	M00029||M00844||M00845	argG, ASS1	Human Diseases; Cardiovascular disease; Fluid shear stress and atherosclerosis	TP	Cecum
s__Intestinibacter sp.	ko05415	K00134|K00820	LQ2_Cecum_2A_1317072	k__Bacteria	p__Bacillota	c__Clostridia	o__Peptostreptococcales	f__Peptostreptococcaceae	g__Intestinibacter	LQ2_Cecum_2A_1317072	ibr:NQ514_08980	Human Diseases	Human Diseases; Cardiovascular disease	1.2.1.12	M00001||M00002||M00003||M00165||M00308||M00552	GAPDH, gapA	Human Diseases; Cardiovascular disease; Diabetic cardiomyopathy	TP	Cecum
s__Intestinibacter sp.	ko05418	K01940	LQ1_Rectum_2A_1278120	k__Bacteria	p__Bacillota	c__Clostridia	o__Peptostreptococcales	f__Peptostreptococcaceae	g__Intestinibacter	LQ1_Rectum_2A_1278120	ibr:NQ514_08925	Human Diseases	Human Diseases; Cardiovascular disease	6.3.4.5	M00029||M00844||M00845	argG, ASS1	Human Diseases; Cardiovascular disease; Fluid shear stress and atherosclerosis	TP	Rectum
s__Klebsiella pneumoniae	ko05415	K00134|K11353	LQ1_Stomach_2A_103688	k__Bacteria	p__Pseudomonadota	c__Gammaproteobacteria	o__Enterobacterales	f__Enterobacteriaceae	g__Klebsiella	LQ1_Stomach_2A_103688	kpi:D364_06210	Human Diseases	Human Diseases; Cardiovascular disease	1.2.1.12	M00001||M00002||M00003||M00165||M00308||M00552	GAPDH, gapA	Human Diseases; Cardiovascular disease; Diabetic cardiomyopathy	TP	Stomach
s__Klebsiella quasipneumoniae	ko05415	K02126	LQ1_Jejunum_2A_1609336	k__Bacteria	p__Pseudomonadota	c__Gammaproteobacteria	o__Enterobacterales	f__Enterobacteriaceae	g__Klebsiella	LQ1_Jejunum_2A_1609336	sscv:125966264	Human Diseases	Human Diseases; Cardiovascular disease	-	M00158	ATPeF0A, MTATP6, ATP6	Human Diseases; Cardiovascular disease; Diabetic cardiomyopathy	TP	Jejunum
s__Lachnospiraceae bacterium MD335	ko05415	K00820	LQ2_Cecum_2A_1183839	k__Bacteria	p__Bacillota	c__Clostridia	o__Lachnospirales	f__Lachnospiraceae	g__Unclassified	LQ2_Cecum_2A_1183839	ssun:H9Q77_13635	Human Diseases	Human Diseases; Cardiovascular disease	2.6.1.16	M00892||M00909	glmS, GFPT	Human Diseases; Cardiovascular disease; Diabetic cardiomyopathy	TP	Cecum
s__Lacrimispora saccharolytica	ko05415	K00134	LQ1_Colon_2A_291568	k__Bacteria	p__Bacillota	c__Clostridia	o__Lachnospirales	f__Lachnospiraceae	g__Lacrimispora	LQ1_Colon_2A_291568	cso:CLS_28890	Human Diseases	Human Diseases; Cardiovascular disease	1.2.1.12	M00001||M00002||M00003||M00165||M00308||M00552	GAPDH, gapA	Human Diseases; Cardiovascular disease; Diabetic cardiomyopathy	TP	Colon
s__Lactobacillus johnsonii	ko05418	K00355	LQ1_Cecum_2A_430481	k__Bacteria	p__Bacillota	c__Bacilli	o__Lactobacillales	f__Lactobacillaceae	g__Lactobacillus	LQ1_Cecum_2A_430481	ljh:LJP_0238c	Human Diseases	Human Diseases; Cardiovascular disease	1.6.5.2	-	NQO1	Human Diseases; Cardiovascular disease; Fluid shear stress and atherosclerosis	TP	Cecum
s__Limosilactobacillus reuteri	ko05415	K00134|K00161	LQ1_Cecum_2A_307640	k__Bacteria	p__Bacillota	c__Bacilli	o__Lactobacillales	f__Lactobacillaceae	g__Limosilactobacillus	LQ1_Cecum_2A_307640	lru:HMPREF0538_21606	Human Diseases	Human Diseases; Cardiovascular disease	1.2.1.12	M00001||M00002||M00003||M00165||M00308||M00552	GAPDH, gapA	Human Diseases; Cardiovascular disease; Diabetic cardiomyopathy	TP	Cecum
s__Marseilla massiliensis	ko05415	K00134|K00820	LQ2_Cecum_2A_1079023	k__Bacteria	p__Bacteroidota	c__Bacteroidia	o__Bacteroidales	f__Prevotellaceae	g__Marseilla	LQ2_Cecum_2A_1079023	tfo:BFO_0261	Human Diseases	Human Diseases; Cardiovascular disease	1.2.1.12	M00001||M00002||M00003||M00165||M00308||M00552	GAPDH, gapA	Human Diseases; Cardiovascular disease; Diabetic cardiomyopathy	TP	Cecum
s__Mitsuokella multacida	ko05418	K01940	LQ1_Rectum_2A_692900	k__Bacteria	p__Bacillota	c__Negativicutes	o__Selenomonadales	f__Selenomonadaceae	g__Mitsuokella	LQ1_Rectum_2A_692900	sri:SELR_20060	Human Diseases	Human Diseases; Cardiovascular disease	6.3.4.5	M00029||M00844||M00845	argG, ASS1	Human Diseases; Cardiovascular disease; Fluid shear stress and atherosclerosis	TP	Rectum
s__Oscillibacter sp.	ko05415	K00820	LQ1_Rectum_2A_264039	k__Bacteria	p__Bacillota	c__Clostridia	o__Eubacteriales	f__Oscillospiraceae	g__Oscillibacter	LQ1_Rectum_2A_264039	pfaa:MM59RIKEN_32680	Human Diseases	Human Diseases; Cardiovascular disease	2.6.1.16	M00892||M00909	glmS, GFPT	Human Diseases; Cardiovascular disease; Diabetic cardiomyopathy	TP	Rectum
s__Oscillospiraceae bacterium	ko05415	K00820	LQ2_Cecum_2A_1167482	k__Bacteria	p__Bacillota	c__Clostridia	o__Eubacteriales	f__Oscillospiraceae	g__Unclassified	LQ2_Cecum_2A_1167482	ova:OBV_19530	Human Diseases	Human Diseases; Cardiovascular disease	2.6.1.16	M00892||M00909	glmS, GFPT	Human Diseases; Cardiovascular disease; Diabetic cardiomyopathy	TP	Cecum
s__Oscillospiraceae bacterium	ko05418	K01940	LQ1_Rectum_2A_118492	k__Bacteria	p__Bacillota	c__Clostridia	o__Eubacteriales	f__Oscillospiraceae	g__Unclassified	LQ1_Rectum_2A_118492	svj:NQ490_05900	Human Diseases	Human Diseases; Cardiovascular disease	6.3.4.5	M00029||M00844||M00845	argG, ASS1	Human Diseases; Cardiovascular disease; Fluid shear stress and atherosclerosis	TP	Rectum
s__Phascolarctobacterium succinatutens	ko05415	K00820	LQ1_Cecum_2A_1082929	k__Bacteria	p__Bacillota	c__Negativicutes	o__Acidaminococcales	f__Acidaminococcaceae	g__Phascolarctobacterium	LQ1_Cecum_2A_1082929	mfor:NQ534_01165	Human Diseases	Human Diseases; Cardiovascular disease	2.6.1.16	M00892||M00909	glmS, GFPT	Human Diseases; Cardiovascular disease; Diabetic cardiomyopathy	TP	Cecum
s__Prevotella sp.	ko05415	K00820	LQ2_Cecum_2A_826930	k__Bacteria	p__Bacteroidota	c__Bacteroidia	o__Bacteroidales	f__Prevotellaceae	g__Prevotella	LQ2_Cecum_2A_826930	pcoi:LK433_14305	Human Diseases	Human Diseases; Cardiovascular disease	2.6.1.16	M00892||M00909	glmS, GFPT	Human Diseases; Cardiovascular disease; Diabetic cardiomyopathy	TP	Cecum
s__Pseudoflavonifractor phocaeensis	ko05415	K00820	LQ1_Cecum_2A_868245	k__Bacteria	p__Bacillota	c__Clostridia	o__Eubacteriales	f__Oscillospiraceae	g__Pseudoflavonifractor	LQ1_Cecum_2A_868245	ova:OBV_34600	Human Diseases	Human Diseases; Cardiovascular disease	2.6.1.16	M00892||M00909	glmS, GFPT	Human Diseases; Cardiovascular disease; Diabetic cardiomyopathy	TP	Cecum
s__Pseudoflavonifractor phocaeensis	ko05418	K01940	LQ2_Colon_2A_145270	k__Bacteria	p__Bacillota	c__Clostridia	o__Eubacteriales	f__Oscillospiraceae	g__Pseudoflavonifractor	LQ2_Colon_2A_145270	fpla:A4U99_11050	Human Diseases	Human Diseases; Cardiovascular disease	6.3.4.5	M00029||M00844||M00845	argG, ASS1	Human Diseases; Cardiovascular disease; Fluid shear stress and atherosclerosis	TP	Colon
s__Ruminococcus sp. HUN007	ko05418	K01940	LQ1_Cecum_2A_1207627	k__Bacteria	p__Bacillota	c__Clostridia	o__Eubacteriales	f__Oscillospiraceae	g__Ruminococcus	LQ1_Cecum_2A_1207627	rch:RUM_23400	Human Diseases	Human Diseases; Cardiovascular disease	6.3.4.5	M00029||M00844||M00845	argG, ASS1	Human Diseases; Cardiovascular disease; Fluid shear stress and atherosclerosis	TP	Cecum
s__Sodaliphilus pleomorphus	ko05418	K01940	LQ1_Cecum_2A_36076	k__Bacteria	p__Bacteroidota	c__Bacteroidia	o__Bacteroidales	f__Muribaculaceae	g__Sodaliphilus	LQ1_Cecum_2A_36076	pary:A4V02_12350	Human Diseases	Human Diseases; Cardiovascular disease	6.3.4.5	M00029||M00844||M00845	argG, ASS1	Human Diseases; Cardiovascular disease; Fluid shear stress and atherosclerosis	TP	Cecum
s__Terrisporobacter sp.	ko05415	K00134	LQ1_Cecum_2A_1049461	k__Bacteria	p__Bacillota	c__Clostridia	o__Peptostreptococcales	f__Peptostreptococcaceae	g__Terrisporobacter	LQ1_Cecum_2A_1049461	tgc:L0P85_01235	Human Diseases	Human Diseases; Cardiovascular disease	1.2.1.12	M00001||M00002||M00003||M00165||M00308||M00552	GAPDH, gapA	Human Diseases; Cardiovascular disease; Diabetic cardiomyopathy	TP	Cecum
s__Treponema bryantii	ko05415	K00134	LQ2_Cecum_2A_486756	k__Bacteria	p__Spirochaetota	c__Spirochaetia	o__Spirochaetales	f__Treponemataceae	g__Treponema	LQ2_Cecum_2A_486756	dlo:K5I24_00865	Human Diseases	Human Diseases; Cardiovascular disease	1.2.1.12	M00001||M00002||M00003||M00165||M00308||M00552	GAPDH, gapA	Human Diseases; Cardiovascular disease; Diabetic cardiomyopathy	TP	Cecum
s__Treponema bryantii	ko05418	K01940	LQ1_Rectum_2A_267358	k__Bacteria	p__Spirochaetota	c__Spirochaetia	o__Spirochaetales	f__Treponemataceae	g__Treponema	LQ1_Rectum_2A_267358	tsu:Tresu_0968	Human Diseases	Human Diseases; Cardiovascular disease	6.3.4.5	M00029||M00844||M00845	argG, ASS1	Human Diseases; Cardiovascular disease; Fluid shear stress and atherosclerosis	TP	Rectum
s__Treponema porcinum	ko05415	K00134	LQ1_Rectum_2A_748014	k__Bacteria	p__Spirochaetota	c__Spirochaetia	o__Spirochaetales	f__Treponemataceae	g__Treponema	LQ1_Rectum_2A_748014	pby:L6471_06120	Human Diseases	Human Diseases; Cardiovascular disease	1.2.1.12	M00001||M00002||M00003||M00165||M00308||M00552	GAPDH, gapA	Human Diseases; Cardiovascular disease; Diabetic cardiomyopathy	TP	Rectum
s__Treponema sp.	ko05415	K00134	LQ2_Cecum_2A_1017814	k__Bacteria	p__Spirochaetota	c__Spirochaetia	o__Spirochaetales	f__Treponemataceae	g__Treponema	LQ2_Cecum_2A_1017814	pby:L6471_06120	Human Diseases	Human Diseases; Cardiovascular disease	1.2.1.12	M00001||M00002||M00003||M00165||M00308||M00552	GAPDH, gapA	Human Diseases; Cardiovascular disease; Diabetic cardiomyopathy	TP	Cecum
s__Treponema sp.	ko05418	K01940	LQ1_Colon_2A_1173994	k__Bacteria	p__Spirochaetota	c__Spirochaetia	o__Spirochaetales	f__Treponemataceae	g__Treponema	LQ1_Colon_2A_1173994	tsu:Tresu_0968	Human Diseases	Human Diseases; Cardiovascular disease	6.3.4.5	M00029||M00844||M00845	argG, ASS1	Human Diseases; Cardiovascular disease; Fluid shear stress and atherosclerosis	TP	Colon
s__Vescimonas sp.	ko05415	K00134|K00820	LQ1_Rectum_2A_1394606	k__Bacteria	p__Bacillota	c__Clostridia	o__Eubacteriales	f__Oscillospiraceae	g__Vescimonas	LQ1_Rectum_2A_1394606	vfa:MM35RIKEN_19520	Human Diseases	Human Diseases; Cardiovascular disease	1.2.1.12	M00001||M00002||M00003||M00165||M00308||M00552	GAPDH, gapA	Human Diseases; Cardiovascular disease; Diabetic cardiomyopathy	TP	Rectum
s__Xylanibacter caecicola	ko05418	K01940	LQ1_Cecum_2A_1227706	k__Bacteria	p__Bacteroidota	c__Bacteroidia	o__Bacteroidales	f__Prevotellaceae	g__Xylanibacter	LQ1_Cecum_2A_1227706	pclr:PC1C4_12280	Human Diseases	Human Diseases; Cardiovascular disease	6.3.4.5	M00029||M00844||M00845	argG, ASS1	Human Diseases; Cardiovascular disease; Fluid shear stress and atherosclerosis	TP	Cecum
s__Xylanibacter rodentium	ko05415	K00820	LQ1_Cecum_2A_916564	k__Bacteria	p__Bacteroidota	c__Bacteroidia	o__Bacteroidales	f__Prevotellaceae	g__Xylanibacter	LQ1_Cecum_2A_916564	pcoi:LK433_14305	Human Diseases	Human Diseases; Cardiovascular disease	2.6.1.16	M00892||M00909	glmS, GFPT	Human Diseases; Cardiovascular disease; Diabetic cardiomyopathy	TP	Cecum
s__Xylanibacter ruminicola	ko05418	K01940	LQ1_Rectum_2A_67662	k__Bacteria	p__Bacteroidota	c__Bacteroidia	o__Bacteroidales	f__Prevotellaceae	g__Xylanibacter	LQ1_Rectum_2A_67662	pru:PRU_2199	Human Diseases	Human Diseases; Cardiovascular disease	6.3.4.5	M00029||M00844||M00845	argG, ASS1	Human Diseases; Cardiovascular disease; Fluid shear stress and atherosclerosis	TP	Rectum
s__uncultured Clostridium sp.	ko05415	K00134|K00820	LQ1_Cecum_2A_867443	k__Bacteria	p__Bacillota	c__Clostridia	o__Eubacteriales	f__Clostridiaceae	g__Clostridium	LQ1_Cecum_2A_867443	cbut:ATN24_04445	Human Diseases	Human Diseases; Cardiovascular disease	1.2.1.12	M00001||M00002||M00003||M00165||M00308||M00552	GAPDH, gapA	Human Diseases; Cardiovascular disease; Diabetic cardiomyopathy	TP	Cecum
s__uncultured Clostridium sp.	ko05418	K01940	LQ1_Cecum_2A_884329	k__Bacteria	p__Bacillota	c__Clostridia	o__Eubacteriales	f__Clostridiaceae	g__Clostridium	LQ1_Cecum_2A_884329	cbut:ATN24_15195	Human Diseases	Human Diseases; Cardiovascular disease	6.3.4.5	M00029||M00844||M00845	argG, ASS1	Human Diseases; Cardiovascular disease; Fluid shear stress and atherosclerosis	TP	Cecum
s__uncultured Dialister sp.	ko05415	K00134	LQ1_Stomach_2A_256010	k__Bacteria	p__Bacillota	c__Negativicutes	o__Veillonellales	f__Veillonellaceae	g__Dialister	LQ1_Stomach_2A_256010	dho:Dia5BBH33_11030	Human Diseases	Human Diseases; Cardiovascular disease	1.2.1.12	M00001||M00002||M00003||M00165||M00308||M00552	GAPDH, gapA	Human Diseases; Cardiovascular disease; Diabetic cardiomyopathy	TP	Stomach
s__uncultured Dialister sp.	ko05418	K01940	LQ1_Stomach_2A_90912	k__Bacteria	p__Bacillota	c__Negativicutes	o__Veillonellales	f__Veillonellaceae	g__Dialister	LQ1_Stomach_2A_90912	dho:Dia5BBH33_14070	Human Diseases	Human Diseases; Cardiovascular disease	6.3.4.5	M00029||M00844||M00845	argG, ASS1	Human Diseases; Cardiovascular disease; Fluid shear stress and atherosclerosis	TP	Stomach
s__uncultured Dysosmobacter sp.	ko05415	K00134|K00820	LQ1_Cecum_2A_210040	k__Bacteria	p__Bacillota	c__Clostridia	o__Eubacteriales	f__Oscillospiraceae	g__Dysosmobacter	LQ1_Cecum_2A_210040	pfaa:MM59RIKEN_19150	Human Diseases	Human Diseases; Cardiovascular disease	1.2.1.12	M00001||M00002||M00003||M00165||M00308||M00552	GAPDH, gapA	Human Diseases; Cardiovascular disease; Diabetic cardiomyopathy	TP	Cecum
s__uncultured Dysosmobacter sp.	ko05418	K01940	LQ2_Cecum_2A_828219	k__Bacteria	p__Bacillota	c__Clostridia	o__Eubacteriales	f__Oscillospiraceae	g__Dysosmobacter	LQ2_Cecum_2A_828219	ibu:IB211_02072c	Human Diseases	Human Diseases; Cardiovascular disease	6.3.4.5	M00029||M00844||M00845	argG, ASS1	Human Diseases; Cardiovascular disease; Fluid shear stress and atherosclerosis	TP	Cecum
s__uncultured Lactobacillus sp.	ko05415	K00820	LQ1_Cecum_2A_1121264	k__Bacteria	p__Bacillota	c__Bacilli	o__Lactobacillales	f__Lactobacillaceae	g__Lactobacillus	LQ1_Cecum_2A_1121264	ssun:H9Q77_13635	Human Diseases	Human Diseases; Cardiovascular disease	2.6.1.16	M00892||M00909	glmS, GFPT	Human Diseases; Cardiovascular disease; Diabetic cardiomyopathy	TP	Cecum
s__uncultured Methanobrevibacter sp.	ko05415	K00820|K00383	LQ1_Rectum_2A_68670	k__Archaea	p__Euryarchaeota	c__Methanobacteria	o__Methanobacteriales	f__Methanobacteriaceae	g__Methanobrevibacter	LQ1_Rectum_2A_68670	meye:TL18_06795	Human Diseases	Human Diseases; Cardiovascular disease	2.6.1.16	M00892||M00909	glmS, GFPT	Human Diseases; Cardiovascular disease; Diabetic cardiomyopathy	TP	Rectum
s__uncultured Methanobrevibacter sp.	ko05418	K01940	LQ2_Colon_2A_1158620	k__Archaea	p__Euryarchaeota	c__Methanobacteria	o__Methanobacteriales	f__Methanobacteriaceae	g__Methanobrevibacter	LQ2_Colon_2A_1158620	meye:TL18_09650	Human Diseases	Human Diseases; Cardiovascular disease	6.3.4.5	M00029||M00844||M00845	argG, ASS1	Human Diseases; Cardiovascular disease; Fluid shear stress and atherosclerosis	TP	Colon
s__uncultured Treponema sp.	ko05415	K00134	LQ2_Cecum_2A_74124	k__Bacteria	p__Spirochaetota	c__Spirochaetia	o__Spirochaetales	f__Treponemataceae	g__Treponema	LQ2_Cecum_2A_74124	tsu:Tresu_1528	Human Diseases	Human Diseases; Cardiovascular disease	1.2.1.12	M00001||M00002||M00003||M00165||M00308||M00552	GAPDH, gapA	Human Diseases; Cardiovascular disease; Diabetic cardiomyopathy	TP	Cecum
s__Bifidobacterium boum	ko01501	K17836	LQ1_Stomach_2A_44578	k__Bacteria	p__Actinomycetota	c__Actinomycetes	o__Bifidobacteriales	f__Bifidobacteriaceae	g__Bifidobacterium	LQ1_Stomach_2A_44578	bgx:ESN35_02330	Human Diseases	Human Diseases; Drug resistance: antimicrobial	3.5.2.6	M00627	penP	Human Diseases; Drug resistance: antimicrobial; beta-Lactam resistance	TP	Stomach
s__Caudoviricetes sp.	ko01502	K01929	LQ1_Colon_2A_1198486	k__Viruses	p__Uroviricota	c__Caudoviricetes	o__Unclassified	f__Unclassified	g__Unclassified	LQ1_Colon_2A_1198486	sman:C12CBH8_15400	Human Diseases	Human Diseases; Drug resistance: antimicrobial	6.3.2.10	-	murF	Human Diseases; Drug resistance: antimicrobial; Vancomycin resistance	TP	Colon
s__Clostridia bacterium	ko01501	K01207	LQ1_Rectum_2A_1511572	k__Bacteria	p__Bacillota	c__Clostridia	o__Unclassified	f__Unclassified	g__Unclassified	LQ1_Rectum_2A_1511572	pbj:VN24_14675	Human Diseases	Human Diseases; Drug resistance: antimicrobial	3.2.1.52	-	nagZ	Human Diseases; Drug resistance: antimicrobial; beta-Lactam resistance	TP	Rectum
s__Clostridia bacterium	ko01502	K01929|K01921|K01775	LQ1_Rectum_2A_1316269	k__Bacteria	p__Bacillota	c__Clostridia	o__Unclassified	f__Unclassified	g__Unclassified	LQ1_Rectum_2A_1316269	cmiu:B1H56_08890	Human Diseases	Human Diseases; Drug resistance: antimicrobial	6.3.2.10	-	murF	Human Diseases; Drug resistance: antimicrobial; Vancomycin resistance	TP	Rectum
s__Clostridia bacterium	ko01503	K14188	LQ1_Rectum_2A_846573	k__Bacteria	p__Bacillota	c__Clostridia	o__Unclassified	f__Unclassified	g__Unclassified	LQ1_Rectum_2A_846573	ral:Rumal_1038	Human Diseases	Human Diseases; Drug resistance: antimicrobial	6.1.1.13	M00725	dltC	Human Diseases; Drug resistance: antimicrobial; Cationic antimicrobial peptide (CAMP) resistance	TP	Rectum
s__Clostridiales bacterium	ko01501	K01207	LQ1_Cecum_2A_1046631	k__Bacteria	p__Bacillota	c__Clostridia	o__Eubacteriales	f__Unclassified	g__Unclassified	LQ1_Cecum_2A_1046631	sman:C12CBH8_20660	Human Diseases	Human Diseases; Drug resistance: antimicrobial	3.2.1.52	-	nagZ	Human Diseases; Drug resistance: antimicrobial; beta-Lactam resistance	TP	Cecum
s__Clostridiales bacterium	ko01502	K01929|K01921|K01775	LQ1_Colon_2A_1350018	k__Bacteria	p__Bacillota	c__Clostridia	o__Eubacteriales	f__Unclassified	g__Unclassified	LQ1_Colon_2A_1350018	blau:DQQ01_01945	Human Diseases	Human Diseases; Drug resistance: antimicrobial	6.3.2.10	-	murF	Human Diseases; Drug resistance: antimicrobial; Vancomycin resistance	TP	Colon
s__Clostridiales bacterium	ko01503	K03367	LQ1_Rectum_2A_409550	k__Bacteria	p__Bacillota	c__Clostridia	o__Eubacteriales	f__Unclassified	g__Unclassified	LQ1_Rectum_2A_409550	cls:CXIVA_15740	Human Diseases	Human Diseases; Drug resistance: antimicrobial	6.1.1.13	M00725	dltA	Human Diseases; Drug resistance: antimicrobial; Cationic antimicrobial peptide (CAMP) resistance	TP	Rectum
s__Clostridium sp.	ko01502	K01775|K01921	LQ1_Rectum_2A_1335724	k__Bacteria	p__Bacillota	c__Clostridia	o__Eubacteriales	f__Clostridiaceae	g__Clostridium	LQ1_Rectum_2A_1335724	casp:NQ535_14400	Human Diseases	Human Diseases; Drug resistance: antimicrobial	5.1.1.1	-	alr	Human Diseases; Drug resistance: antimicrobial; Vancomycin resistance	TP	Rectum
s__Clostridium sp. CAG:1193	ko01502	K01929|K01921	LQ1_Cecum_2A_1362083	k__Bacteria	p__Bacillota	c__Clostridia	o__Eubacteriales	f__Clostridiaceae	g__Clostridium	LQ1_Cecum_2A_1362083	tur:AT726_06875	Human Diseases	Human Diseases; Drug resistance: antimicrobial	6.3.2.10	-	murF	Human Diseases; Drug resistance: antimicrobial; Vancomycin resistance	TP	Cecum
s__Clostridium sp. CAG:914	ko01502	K01921	LQ1_Rectum_2A_1204288	k__Bacteria	p__Bacillota	c__Clostridia	o__Eubacteriales	f__Clostridiaceae	g__Clostridium	LQ1_Rectum_2A_1204288	tit:Thit_2216	Human Diseases	Human Diseases; Drug resistance: antimicrobial	6.3.2.4	-	ddl	Human Diseases; Drug resistance: antimicrobial; Vancomycin resistance	TP	Rectum
s__Dysosmobacter sp.	ko01501	K01207	LQ1_Cecum_2A_329775	k__Bacteria	p__Bacillota	c__Clostridia	o__Eubacteriales	f__Oscillospiraceae	g__Dysosmobacter	LQ1_Cecum_2A_329775	obj:EIO64_10230	Human Diseases	Human Diseases; Drug resistance: antimicrobial	3.2.1.52	-	nagZ	Human Diseases; Drug resistance: antimicrobial; beta-Lactam resistance	TP	Cecum
s__Dysosmobacter sp.	ko01502	K01929|K01775|K01921	LQ1_Cecum_2A_215223	k__Bacteria	p__Bacillota	c__Clostridia	o__Eubacteriales	f__Oscillospiraceae	g__Dysosmobacter	LQ1_Cecum_2A_215223	obj:EIO64_17080	Human Diseases	Human Diseases; Drug resistance: antimicrobial	6.3.2.10	-	murF	Human Diseases; Drug resistance: antimicrobial; Vancomycin resistance	TP	Cecum
s__Escherichia coli	ko01502	K01929	LQ1_Stomach_2A_211401	k__Bacteria	p__Pseudomonadota	c__Gammaproteobacteria	o__Enterobacterales	f__Enterobacteriaceae	g__Escherichia	LQ1_Stomach_2A_211401	asj:AsACE_CH02606	Human Diseases	Human Diseases; Drug resistance: antimicrobial	6.3.2.10	-	murF	Human Diseases; Drug resistance: antimicrobial; Vancomycin resistance	TP	Stomach
s__Evtepia sp.	ko01502	K01929|K01775	LQ1_Rectum_2A_303552	k__Bacteria	p__Bacillota	c__Clostridia	o__Eubacteriales	f__Unclassified	g__Evtepia	LQ1_Rectum_2A_303552	ibu:IB211_01784c	Human Diseases	Human Diseases; Drug resistance: antimicrobial	6.3.2.10	-	murF	Human Diseases; Drug resistance: antimicrobial; Vancomycin resistance	TP	Rectum
s__Evtepia sp.	ko01503	K03367	LQ2_Colon_2A_362342	k__Bacteria	p__Bacillota	c__Clostridia	o__Eubacteriales	f__Unclassified	g__Evtepia	LQ2_Colon_2A_362342	cpro:CPRO_10560	Human Diseases	Human Diseases; Drug resistance: antimicrobial	6.1.1.13	M00725	dltA	Human Diseases; Drug resistance: antimicrobial; Cationic antimicrobial peptide (CAMP) resistance	TP	Colon
s__Faecalicatena contorta	ko01501	K01207	LQ1_Rectum_2A_505381	k__Bacteria	p__Bacillota	c__Clostridia	o__Lachnospirales	f__Lachnospiraceae	g__Faecalicatena	LQ1_Rectum_2A_505381	blau:DQQ01_11070	Human Diseases	Human Diseases; Drug resistance: antimicrobial	3.2.1.52	-	nagZ	Human Diseases; Drug resistance: antimicrobial; beta-Lactam resistance	TP	Rectum
s__Faecalicatena contorta	ko01502	K01929|K01921|K01775	LQ1_Rectum_2A_520195	k__Bacteria	p__Bacillota	c__Clostridia	o__Lachnospirales	f__Lachnospiraceae	g__Faecalicatena	LQ1_Rectum_2A_520195	csci:HDCHBGLK_01423	Human Diseases	Human Diseases; Drug resistance: antimicrobial	6.3.2.10	-	murF	Human Diseases; Drug resistance: antimicrobial; Vancomycin resistance	TP	Rectum
s__Faecalicatena contorta	ko01503	K03367	LQ1_Cecum_2A_1085068	k__Bacteria	p__Bacillota	c__Clostridia	o__Lachnospirales	f__Lachnospiraceae	g__Faecalicatena	LQ1_Cecum_2A_1085068	csci:HDCHBGLK_03669	Human Diseases	Human Diseases; Drug resistance: antimicrobial	6.1.1.13	M00725	dltA	Human Diseases; Drug resistance: antimicrobial; Cationic antimicrobial peptide (CAMP) resistance	TP	Cecum
s__Firmicutes bacterium CAG:137	ko01502	K01929|K01921	LQ1_Cecum_2A_183900	k__Bacteria	p__Bacillota	c__Unclassified	o__Unclassified	f__Unclassified	g__Unclassified	LQ1_Cecum_2A_183900	ral:Rumal_3049	Human Diseases	Human Diseases; Drug resistance: antimicrobial	6.3.2.10	-	murF	Human Diseases; Drug resistance: antimicrobial; Vancomycin resistance	TP	Cecum
s__Firmicutes bacterium CAG:238	ko01501	K17836	LQ2_Colon_2A_1128502	k__Bacteria	p__Bacillota	c__Unclassified	o__Unclassified	f__Unclassified	g__Unclassified	LQ2_Colon_2A_1128502	etm:CE91St48_13460	Human Diseases	Human Diseases; Drug resistance: antimicrobial	3.5.2.6	M00627	penP	Human Diseases; Drug resistance: antimicrobial; beta-Lactam resistance	TP	Colon
s__Firmicutes bacterium CAG:238	ko01502	K01929|K01775|K01921	LQ2_Cecum_2A_834433	k__Bacteria	p__Bacillota	c__Unclassified	o__Unclassified	f__Unclassified	g__Unclassified	LQ2_Cecum_2A_834433	etm:CE91St48_27220	Human Diseases	Human Diseases; Drug resistance: antimicrobial	6.3.2.10	-	murF	Human Diseases; Drug resistance: antimicrobial; Vancomycin resistance	TP	Cecum
s__Firmicutes bacterium CAG:555	ko01502	K01929|K01921|K01775	LQ1_Rectum_2A_311350	k__Bacteria	p__Bacillota	c__Unclassified	o__Unclassified	f__Unclassified	g__Unclassified	LQ1_Rectum_2A_311350	byl:A4V09_17335	Human Diseases	Human Diseases; Drug resistance: antimicrobial	6.3.2.10	-	murF	Human Diseases; Drug resistance: antimicrobial; Vancomycin resistance	TP	Rectum
s__Firmicutes bacterium CAG:555	ko01503	K03367	LQ1_Rectum_2A_22656	k__Bacteria	p__Bacillota	c__Unclassified	o__Unclassified	f__Unclassified	g__Unclassified	LQ1_Rectum_2A_22656	hsd:SD1D_1577	Human Diseases	Human Diseases; Drug resistance: antimicrobial	6.1.1.13	M00725	dltA	Human Diseases; Drug resistance: antimicrobial; Cationic antimicrobial peptide (CAMP) resistance	TP	Rectum
s__Firmicutes bacterium CAG:822	ko01502	K01929|K01921|K01775	LQ2_Cecum_2A_1109455	k__Bacteria	p__Bacillota	c__Unclassified	o__Unclassified	f__Unclassified	g__Unclassified	LQ2_Cecum_2A_1109455	grc:GI584_15800	Human Diseases	Human Diseases; Drug resistance: antimicrobial	6.3.2.10	-	murF	Human Diseases; Drug resistance: antimicrobial; Vancomycin resistance	TP	Cecum
s__Fusibacillus kribbianus	ko01502	K01775	LQ1_Rectum_2A_1064373	k__Bacteria	p__Bacillota	c__Clostridia	o__Lachnospirales	f__Lachnospiraceae	g__Fusibacillus	LQ1_Rectum_2A_1064373	qdo:H9Q78_14205	Human Diseases	Human Diseases; Drug resistance: antimicrobial	5.1.1.1	-	alr	Human Diseases; Drug resistance: antimicrobial; Vancomycin resistance	TP	Rectum
s__Gemmiger sp.	ko01501	K01207	LQ1_Cecum_2A_1056663	k__Bacteria	p__Bacillota	c__Clostridia	o__Eubacteriales	f__Unclassified	g__Gemmiger	LQ1_Cecum_2A_1056663	amij:EQM06_01325	Human Diseases	Human Diseases; Drug resistance: antimicrobial	3.2.1.52	-	nagZ	Human Diseases; Drug resistance: antimicrobial; beta-Lactam resistance	TP	Cecum
s__Gemmiger sp.	ko01502	K01775	LQ1_Cecum_2A_583658	k__Bacteria	p__Bacillota	c__Clostridia	o__Eubacteriales	f__Unclassified	g__Gemmiger	LQ1_Cecum_2A_583658	fpr:FP2_10320	Human Diseases	Human Diseases; Drug resistance: antimicrobial	5.1.1.1	-	alr	Human Diseases; Drug resistance: antimicrobial; Vancomycin resistance	TP	Cecum
s__Hallella absiana	ko01502	K01798	LQ1_Stomach_2A_87558	k__Bacteria	p__Bacteroidota	c__Bacteroidia	o__Bacteroidales	f__Prevotellaceae	g__Hallella	LQ1_Stomach_2A_87558	pby:L6471_12455	Human Diseases	Human Diseases; Drug resistance: antimicrobial	5.1.1.1||6.3.2.10	-	alr-murF	Human Diseases; Drug resistance: antimicrobial; Vancomycin resistance	TP	Stomach
s__Intestinibacter sp.	ko01501	K17836|K01207	LQ1_Rectum_2A_1438067	k__Bacteria	p__Bacillota	c__Clostridia	o__Peptostreptococcales	f__Peptostreptococcaceae	g__Intestinibacter	LQ1_Rectum_2A_1438067	tgc:L0P85_15915	Human Diseases	Human Diseases; Drug resistance: antimicrobial	3.5.2.6	M00627	penP	Human Diseases; Drug resistance: antimicrobial; beta-Lactam resistance	TP	Rectum
s__Intestinibacter sp.	ko01502	K01929	LQ1_Rectum_2A_1385867	k__Bacteria	p__Bacillota	c__Clostridia	o__Peptostreptococcales	f__Peptostreptococcaceae	g__Intestinibacter	LQ1_Rectum_2A_1385867	tgc:L0P85_13610	Human Diseases	Human Diseases; Drug resistance: antimicrobial	6.3.2.10	-	murF	Human Diseases; Drug resistance: antimicrobial; Vancomycin resistance	TP	Rectum
s__Lachnospiraceae bacterium A4	ko01503	K03367	LQ1_Cecum_2A_969521	k__Bacteria	p__Bacillota	c__Clostridia	o__Lachnospirales	f__Lachnospiraceae	g__Unclassified	LQ1_Cecum_2A_969521	fnn:FSC774_04460	Human Diseases	Human Diseases; Drug resistance: antimicrobial	6.1.1.13	M00725	dltA	Human Diseases; Drug resistance: antimicrobial; Cationic antimicrobial peptide (CAMP) resistance	TP	Cecum
s__Lacrimispora saccharolytica	ko01501	K01207	LQ2_Cecum_2A_689546	k__Bacteria	p__Bacillota	c__Clostridia	o__Lachnospirales	f__Lachnospiraceae	g__Lacrimispora	LQ2_Cecum_2A_689546	ssun:H9Q77_10175	Human Diseases	Human Diseases; Drug resistance: antimicrobial	3.2.1.52	-	nagZ	Human Diseases; Drug resistance: antimicrobial; beta-Lactam resistance	TP	Cecum
s__Lacrimispora saccharolytica	ko01502	K01929|K01775|K01921	LQ1_Rectum_2A_88902	k__Bacteria	p__Bacillota	c__Clostridia	o__Lachnospirales	f__Lachnospiraceae	g__Lacrimispora	LQ1_Rectum_2A_88902	hsd:SD1D_0245	Human Diseases	Human Diseases; Drug resistance: antimicrobial	6.3.2.10	-	murF	Human Diseases; Drug resistance: antimicrobial; Vancomycin resistance	TP	Rectum
s__Lactobacillus crispatus	ko01503	K03367	LQ1_Cecum_2A_801022	k__Bacteria	p__Bacillota	c__Bacilli	o__Lactobacillales	f__Lactobacillaceae	g__Lactobacillus	LQ1_Cecum_2A_801022	lad:LA14_1916	Human Diseases	Human Diseases; Drug resistance: antimicrobial	6.1.1.13	M00725	dltA	Human Diseases; Drug resistance: antimicrobial; Cationic antimicrobial peptide (CAMP) resistance	TP	Cecum
s__Lactobacillus delbrueckii	ko01501	K17836|K01207	LQ1_Rectum_2A_540078	k__Bacteria	p__Bacillota	c__Bacilli	o__Lactobacillales	f__Lactobacillaceae	g__Lactobacillus	LQ1_Rectum_2A_540078	ldb:Ldb1894	Human Diseases	Human Diseases; Drug resistance: antimicrobial	3.5.2.6	M00627	penP	Human Diseases; Drug resistance: antimicrobial; beta-Lactam resistance	TP	Rectum
s__Lactobacillus johnsonii	ko01501	K17836	LQ1_Rectum_2A_711475	k__Bacteria	p__Bacillota	c__Bacilli	o__Lactobacillales	f__Lactobacillaceae	g__Lactobacillus	LQ1_Rectum_2A_711475	lpw:LpgJCM5343_17810	Human Diseases	Human Diseases; Drug resistance: antimicrobial	3.5.2.6	M00627	penP	Human Diseases; Drug resistance: antimicrobial; beta-Lactam resistance	TP	Rectum
s__Leyella stercorea	ko01502	K01929|K01921	LQ1_Cecum_2A_214889	k__Bacteria	p__Bacteroidota	c__Bacteroidia	o__Bacteroidales	f__Prevotellaceae	g__Leyella	LQ1_Cecum_2A_214889	pcoi:LK433_00955	Human Diseases	Human Diseases; Drug resistance: antimicrobial	6.3.2.10	-	murF	Human Diseases; Drug resistance: antimicrobial; Vancomycin resistance	TP	Cecum
s__Limosilactobacillus reuteri	ko01501	K17836	LQ1_Cecum_2A_175833	k__Bacteria	p__Bacillota	c__Bacilli	o__Lactobacillales	f__Lactobacillaceae	g__Limosilactobacillus	LQ1_Cecum_2A_175833	lrt:LRI_0419	Human Diseases	Human Diseases; Drug resistance: antimicrobial	3.5.2.6	M00627	penP	Human Diseases; Drug resistance: antimicrobial; beta-Lactam resistance	TP	Cecum
s__Limosilactobacillus reuteri	ko01502	K01775	LQ1_Cecum_2A_618144	k__Bacteria	p__Bacillota	c__Bacilli	o__Lactobacillales	f__Lactobacillaceae	g__Limosilactobacillus	LQ1_Cecum_2A_618144	lre:Lreu_0255	Human Diseases	Human Diseases; Drug resistance: antimicrobial	5.1.1.1	-	alr	Human Diseases; Drug resistance: antimicrobial; Vancomycin resistance	TP	Cecum
s__Marseilla massiliensis	ko01502	K01929	LQ1_Cecum_2A_233934	k__Bacteria	p__Bacteroidota	c__Bacteroidia	o__Bacteroidales	f__Prevotellaceae	g__Marseilla	LQ1_Cecum_2A_233934	pcoi:LK433_00955	Human Diseases	Human Diseases; Drug resistance: antimicrobial	6.3.2.10	-	murF	Human Diseases; Drug resistance: antimicrobial; Vancomycin resistance	TP	Cecum
s__Megasphaera elsdenii	ko01503	K14188|K03367	LQ1_Stomach_2A_4256	k__Bacteria	p__Bacillota	c__Negativicutes	o__Veillonellales	f__Veillonellaceae	g__Megasphaera	LQ1_Stomach_2A_4256	mhap:JFY71_06690	Human Diseases	Human Diseases; Drug resistance: antimicrobial	6.1.1.13	M00725	dltC	Human Diseases; Drug resistance: antimicrobial; Cationic antimicrobial peptide (CAMP) resistance	TP	Stomach
s__Mitsuokella multacida	ko01501	K01207	LQ1_Rectum_2A_204465	k__Bacteria	p__Bacillota	c__Negativicutes	o__Selenomonadales	f__Selenomonadaceae	g__Mitsuokella	LQ1_Rectum_2A_204465	mhg:MHY_19540	Human Diseases	Human Diseases; Drug resistance: antimicrobial	3.2.1.52	-	nagZ	Human Diseases; Drug resistance: antimicrobial; beta-Lactam resistance	TP	Rectum
s__Mitsuokella multacida	ko01502	K01929|K01921	LQ1_Rectum_2A_375865	k__Bacteria	p__Bacillota	c__Negativicutes	o__Selenomonadales	f__Selenomonadaceae	g__Mitsuokella	LQ1_Rectum_2A_375865	sri:SELR_04160	Human Diseases	Human Diseases; Drug resistance: antimicrobial	6.3.2.10	-	murF	Human Diseases; Drug resistance: antimicrobial; Vancomycin resistance	TP	Rectum
s__Oscillibacter sp.	ko01501	K01207	LQ1_Cecum_2A_18458	k__Bacteria	p__Bacillota	c__Clostridia	o__Eubacteriales	f__Oscillospiraceae	g__Oscillibacter	LQ1_Cecum_2A_18458	obj:EIO64_10230	Human Diseases	Human Diseases; Drug resistance: antimicrobial	3.2.1.52	-	nagZ	Human Diseases; Drug resistance: antimicrobial; beta-Lactam resistance	TP	Cecum
s__Oscillibacter sp.	ko01502	K01929|K01775|K01921	LQ2_Colon_2A_236444	k__Bacteria	p__Bacillota	c__Clostridia	o__Eubacteriales	f__Oscillospiraceae	g__Oscillibacter	LQ2_Colon_2A_236444	obj:EIO64_17080	Human Diseases	Human Diseases; Drug resistance: antimicrobial	6.3.2.10	-	murF	Human Diseases; Drug resistance: antimicrobial; Vancomycin resistance	TP	Colon
s__Oscillospiraceae bacterium	ko01501	K01207	LQ2_Colon_2A_440884	k__Bacteria	p__Bacillota	c__Clostridia	o__Eubacteriales	f__Oscillospiraceae	g__Unclassified	LQ2_Colon_2A_440884	cso:CLS_14550	Human Diseases	Human Diseases; Drug resistance: antimicrobial	3.2.1.52	-	nagZ	Human Diseases; Drug resistance: antimicrobial; beta-Lactam resistance	TP	Colon
s__Oscillospiraceae bacterium	ko01502	K01929|K01775	LQ1_Rectum_2A_1106808	k__Bacteria	p__Bacillota	c__Clostridia	o__Eubacteriales	f__Oscillospiraceae	g__Unclassified	LQ1_Rectum_2A_1106808	cthd:CDO33_06555	Human Diseases	Human Diseases; Drug resistance: antimicrobial	6.3.2.10	-	murF	Human Diseases; Drug resistance: antimicrobial; Vancomycin resistance	TP	Rectum
s__Palleniella intestinalis	ko01502	K01921	LQ1_Colon_2A_83689	k__Bacteria	p__Bacteroidota	c__Bacteroidia	o__Bacteroidales	f__Prevotellaceae	g__Palleniella	LQ1_Colon_2A_83689	pcoi:LK433_00880	Human Diseases	Human Diseases; Drug resistance: antimicrobial	6.3.2.4	-	ddl	Human Diseases; Drug resistance: antimicrobial; Vancomycin resistance	TP	Colon
s__Porphyromonadaceae bacterium	ko01501	K01207	LQ1_Cecum_2A_1288712	k__Bacteria	p__Bacteroidota	c__Bacteroidia	o__Bacteroidales	f__Porphyromonadaceae	g__Unclassified	LQ1_Cecum_2A_1288712	psyf:N1030_03460	Human Diseases	Human Diseases; Drug resistance: antimicrobial	3.2.1.52	-	nagZ	Human Diseases; Drug resistance: antimicrobial; beta-Lactam resistance	TP	Cecum
s__Porphyromonadaceae bacterium	ko01502	K01798	LQ2_Colon_2A_599949	k__Bacteria	p__Bacteroidota	c__Bacteroidia	o__Bacteroidales	f__Porphyromonadaceae	g__Unclassified	LQ2_Colon_2A_599949	dun:FDZ78_13425	Human Diseases	Human Diseases; Drug resistance: antimicrobial	5.1.1.1||6.3.2.10	-	alr-murF	Human Diseases; Drug resistance: antimicrobial; Vancomycin resistance	TP	Colon
s__Prevotella sp.	ko01501	K17836	LQ1_Colon_2A_76038	k__Bacteria	p__Bacteroidota	c__Bacteroidia	o__Bacteroidales	f__Prevotellaceae	g__Prevotella	LQ1_Colon_2A_76038	pcoi:LK433_07965	Human Diseases	Human Diseases; Drug resistance: antimicrobial	3.5.2.6	M00627	penP	Human Diseases; Drug resistance: antimicrobial; beta-Lactam resistance	TP	Colon
s__Prevotella sp.	ko01502	K01921	LQ1_Cecum_2A_1105628	k__Bacteria	p__Bacteroidota	c__Bacteroidia	o__Bacteroidales	f__Prevotellaceae	g__Prevotella	LQ1_Cecum_2A_1105628	pvf:J5A55_00630	Human Diseases	Human Diseases; Drug resistance: antimicrobial	6.3.2.4	-	ddl	Human Diseases; Drug resistance: antimicrobial; Vancomycin resistance	TP	Cecum
s__Prevotella sp. CAG:891	ko01502	K01798|K01929	LQ1_Cecum_2A_292095	k__Bacteria	p__Bacteroidota	c__Bacteroidia	o__Bacteroidales	f__Prevotellaceae	g__Prevotella	LQ1_Cecum_2A_292095	pdt:Prede_2705	Human Diseases	Human Diseases; Drug resistance: antimicrobial	5.1.1.1||6.3.2.10	-	alr-murF	Human Diseases; Drug resistance: antimicrobial; Vancomycin resistance	TP	Cecum
s__Pseudoflavonifractor phocaeensis	ko01502	K01929|K01921|K01775	LQ1_Rectum_2A_1509075	k__Bacteria	p__Bacillota	c__Clostridia	o__Eubacteriales	f__Oscillospiraceae	g__Pseudoflavonifractor	LQ1_Rectum_2A_1509075	lasa:L9O85_06515	Human Diseases	Human Diseases; Drug resistance: antimicrobial	6.3.2.10	-	murF	Human Diseases; Drug resistance: antimicrobial; Vancomycin resistance	TP	Rectum
s__Roseburia inulinivorans	ko01502	K01921	LQ2_Cecum_2A_196671	k__Bacteria	p__Bacillota	c__Clostridia	o__Lachnospirales	f__Lachnospiraceae	g__Roseburia	LQ2_Cecum_2A_196671	ert:EUR_08380	Human Diseases	Human Diseases; Drug resistance: antimicrobial	6.3.2.4	-	ddl	Human Diseases; Drug resistance: antimicrobial; Vancomycin resistance	TP	Cecum
s__Roseburia inulinivorans	ko01503	K03367	LQ1_Cecum_2A_241454	k__Bacteria	p__Bacillota	c__Clostridia	o__Lachnospirales	f__Lachnospiraceae	g__Roseburia	LQ1_Cecum_2A_241454	eel:EUBELI_00114	Human Diseases	Human Diseases; Drug resistance: antimicrobial	6.1.1.13	M00725	dltA	Human Diseases; Drug resistance: antimicrobial; Cationic antimicrobial peptide (CAMP) resistance	TP	Cecum
s__Ruminococcus sp. HUN007	ko01502	K01929|K01921	LQ2_Cecum_2A_250093	k__Bacteria	p__Bacillota	c__Clostridia	o__Eubacteriales	f__Oscillospiraceae	g__Ruminococcus	LQ2_Cecum_2A_250093	bpro:PMF13cell1_00177	Human Diseases	Human Diseases; Drug resistance: antimicrobial	6.3.2.10	-	murF	Human Diseases; Drug resistance: antimicrobial; Vancomycin resistance	TP	Cecum
s__Sodaliphilus pleomorphus	ko01501	K17836|K01207	LQ1_Cecum_2A_413243	k__Bacteria	p__Bacteroidota	c__Bacteroidia	o__Bacteroidales	f__Muribaculaceae	g__Sodaliphilus	LQ1_Cecum_2A_413243	pcoi:LK433_07965	Human Diseases	Human Diseases; Drug resistance: antimicrobial	3.5.2.6	M00627	penP	Human Diseases; Drug resistance: antimicrobial; beta-Lactam resistance	TP	Cecum
s__Sodaliphilus pleomorphus	ko01502	K01798|K01929|K01921	LQ1_Cecum_2A_398788	k__Bacteria	p__Bacteroidota	c__Bacteroidia	o__Bacteroidales	f__Muribaculaceae	g__Sodaliphilus	LQ1_Cecum_2A_398788	dun:FDZ78_13425	Human Diseases	Human Diseases; Drug resistance: antimicrobial	5.1.1.1||6.3.2.10	-	alr-murF	Human Diseases; Drug resistance: antimicrobial; Vancomycin resistance	TP	Cecum
s__Terrisporobacter sp.	ko01501	K17836	LQ1_Rectum_2A_40095	k__Bacteria	p__Bacillota	c__Clostridia	o__Peptostreptococcales	f__Peptostreptococcaceae	g__Terrisporobacter	LQ1_Rectum_2A_40095	tgc:L0P85_15915	Human Diseases	Human Diseases; Drug resistance: antimicrobial	3.5.2.6	M00627	penP	Human Diseases; Drug resistance: antimicrobial; beta-Lactam resistance	TP	Rectum
s__Terrisporobacter sp.	ko01502	K01929|K01921	LQ1_Colon_2A_627609	k__Bacteria	p__Bacillota	c__Clostridia	o__Peptostreptococcales	f__Peptostreptococcaceae	g__Terrisporobacter	LQ1_Colon_2A_627609	tgc:L0P85_13610	Human Diseases	Human Diseases; Drug resistance: antimicrobial	6.3.2.10	-	murF	Human Diseases; Drug resistance: antimicrobial; Vancomycin resistance	TP	Colon
s__Treponema berlinense	ko01501	K01207	LQ1_Cecum_2A_1336814	k__Bacteria	p__Spirochaetota	c__Spirochaetia	o__Spirochaetales	f__Treponemataceae	g__Treponema	LQ1_Cecum_2A_1336814	tpav:HRQ91_07960	Human Diseases	Human Diseases; Drug resistance: antimicrobial	3.2.1.52	-	nagZ	Human Diseases; Drug resistance: antimicrobial; beta-Lactam resistance	TP	Cecum
s__Treponema bryantii	ko01501	K01207	LQ1_Rectum_2A_1067751	k__Bacteria	p__Spirochaetota	c__Spirochaetia	o__Spirochaetales	f__Treponemataceae	g__Treponema	LQ1_Rectum_2A_1067751	tsk:HRI97_02425	Human Diseases	Human Diseases; Drug resistance: antimicrobial	3.2.1.52	-	nagZ	Human Diseases; Drug resistance: antimicrobial; beta-Lactam resistance	TP	Rectum
s__Treponema bryantii	ko01502	K01929|K01775	LQ2_Cecum_2A_215307	k__Bacteria	p__Spirochaetota	c__Spirochaetia	o__Spirochaetales	f__Treponemataceae	g__Treponema	LQ2_Cecum_2A_215307	tsk:HRI97_07495	Human Diseases	Human Diseases; Drug resistance: antimicrobial	6.3.2.10	-	murF	Human Diseases; Drug resistance: antimicrobial; Vancomycin resistance	TP	Cecum
s__Treponema porcinum	ko01501	K01207	LQ1_Cecum_2A_1250406	k__Bacteria	p__Spirochaetota	c__Spirochaetia	o__Spirochaetales	f__Treponemataceae	g__Treponema	LQ1_Cecum_2A_1250406	tsk:HRI97_02425	Human Diseases	Human Diseases; Drug resistance: antimicrobial	3.2.1.52	-	nagZ	Human Diseases; Drug resistance: antimicrobial; beta-Lactam resistance	TP	Cecum
s__Treponema sp.	ko01502	K01929|K01921|K01775	LQ1_Cecum_2A_239061	k__Bacteria	p__Spirochaetota	c__Spirochaetia	o__Spirochaetales	f__Treponemataceae	g__Treponema	LQ1_Cecum_2A_239061	tsk:HRI97_07495	Human Diseases	Human Diseases; Drug resistance: antimicrobial	6.3.2.10	-	murF	Human Diseases; Drug resistance: antimicrobial; Vancomycin resistance	TP	Cecum
s__Veillonella caviae	ko01501	K17836	LQ2_Colon_2A_1372299	k__Bacteria	p__Bacillota	c__Negativicutes	o__Veillonellales	f__Veillonellaceae	g__Veillonella	LQ2_Colon_2A_1372299	vrm:44547418_00507	Human Diseases	Human Diseases; Drug resistance: antimicrobial	3.5.2.6	M00627	penP	Human Diseases; Drug resistance: antimicrobial; beta-Lactam resistance	TP	Colon
s__Vescimonas sp.	ko01502	K01929|K01775	LQ1_Rectum_2A_11603	k__Bacteria	p__Bacillota	c__Clostridia	o__Eubacteriales	f__Oscillospiraceae	g__Vescimonas	LQ1_Rectum_2A_11603	vcop:MM50RIKEN_07750	Human Diseases	Human Diseases; Drug resistance: antimicrobial	6.3.2.10	-	murF	Human Diseases; Drug resistance: antimicrobial; Vancomycin resistance	TP	Rectum
s__Xylanibacter brevis	ko01501	K01207	LQ1_Rectum_2A_32486	k__Bacteria	p__Bacteroidota	c__Bacteroidia	o__Bacteroidales	f__Prevotellaceae	g__Xylanibacter	LQ1_Rectum_2A_32486	alq:C7Y71_011575	Human Diseases	Human Diseases; Drug resistance: antimicrobial	3.2.1.52	-	nagZ	Human Diseases; Drug resistance: antimicrobial; beta-Lactam resistance	TP	Rectum
s__uncultured Clostridium sp.	ko01501	K17836|K01207	LQ1_Cecum_2A_1141373	k__Bacteria	p__Bacillota	c__Clostridia	o__Eubacteriales	f__Clostridiaceae	g__Clostridium	LQ1_Cecum_2A_1141373	cbut:ATN24_06665	Human Diseases	Human Diseases; Drug resistance: antimicrobial	3.5.2.6	M00627	penP	Human Diseases; Drug resistance: antimicrobial; beta-Lactam resistance	TP	Cecum
s__uncultured Clostridium sp.	ko01502	K01929|K01921|K01775	LQ1_Cecum_2A_925140	k__Bacteria	p__Bacillota	c__Clostridia	o__Eubacteriales	f__Clostridiaceae	g__Clostridium	LQ1_Cecum_2A_925140	cbut:ATN24_12220	Human Diseases	Human Diseases; Drug resistance: antimicrobial	6.3.2.10	-	murF	Human Diseases; Drug resistance: antimicrobial; Vancomycin resistance	TP	Cecum
s__uncultured Clostridium sp.	ko01503	K14188|K03367	LQ1_Cecum_2A_207174	k__Bacteria	p__Bacillota	c__Clostridia	o__Eubacteriales	f__Clostridiaceae	g__Clostridium	LQ1_Cecum_2A_207174	cbut:ATN24_04730	Human Diseases	Human Diseases; Drug resistance: antimicrobial	6.1.1.13	M00725	dltC	Human Diseases; Drug resistance: antimicrobial; Cationic antimicrobial peptide (CAMP) resistance	TP	Cecum
s__uncultured Dialister sp.	ko01502	K01921|K01775	LQ1_Stomach_2A_10618	k__Bacteria	p__Bacillota	c__Negativicutes	o__Veillonellales	f__Veillonellaceae	g__Dialister	LQ1_Stomach_2A_10618	dho:Dia5BBH33_09770	Human Diseases	Human Diseases; Drug resistance: antimicrobial	6.3.2.4	-	ddl	Human Diseases; Drug resistance: antimicrobial; Vancomycin resistance	TP	Stomach
s__uncultured Dialister sp.	ko01503	K03367	LQ1_Stomach_2A_187375	k__Bacteria	p__Bacillota	c__Negativicutes	o__Veillonellales	f__Veillonellaceae	g__Dialister	LQ1_Stomach_2A_187375	cbt:CLH_2988	Human Diseases	Human Diseases; Drug resistance: antimicrobial	6.1.1.13	M00725	dltA	Human Diseases; Drug resistance: antimicrobial; Cationic antimicrobial peptide (CAMP) resistance	TP	Stomach
s__uncultured Dysosmobacter sp.	ko01502	K01921|K01775	LQ1_Rectum_2A_1024158	k__Bacteria	p__Bacillota	c__Clostridia	o__Eubacteriales	f__Oscillospiraceae	g__Dysosmobacter	LQ1_Rectum_2A_1024158	ova:OBV_22500	Human Diseases	Human Diseases; Drug resistance: antimicrobial	6.3.2.4	-	ddl	Human Diseases; Drug resistance: antimicrobial; Vancomycin resistance	TP	Rectum
s__uncultured Treponema sp.	ko01502	K01775	LQ1_Rectum_2A_178442	k__Bacteria	p__Spirochaetota	c__Spirochaetia	o__Spirochaetales	f__Treponemataceae	g__Treponema	LQ1_Rectum_2A_178442	tsu:Tresu_1256	Human Diseases	Human Diseases; Drug resistance: antimicrobial	5.1.1.1	-	alr	Human Diseases; Drug resistance: antimicrobial; Vancomycin resistance	TP	Rectum
s__uncultured bacterium	ko01501	K17836	LQ1_Cecum_2A_475626	k__Bacteria	p__Unclassified	c__Unclassified	o__Unclassified	f__Unclassified	g__Unclassified	LQ1_Cecum_2A_475626	bun:Bun01g_39190	Human Diseases	Human Diseases; Drug resistance: antimicrobial	3.5.2.6	M00627	penP	Human Diseases; Drug resistance: antimicrobial; beta-Lactam resistance	TP	Cecum
s__uncultured bacterium	ko01502	K01929|K01921	LQ1_Cecum_2A_1220582	k__Bacteria	p__Unclassified	c__Unclassified	o__Unclassified	f__Unclassified	g__Unclassified	LQ1_Cecum_2A_1220582	rim:ROI_16740	Human Diseases	Human Diseases; Drug resistance: antimicrobial	6.3.2.10	-	murF	Human Diseases; Drug resistance: antimicrobial; Vancomycin resistance	TP	Cecum
s__Acinetobacter baumannii	ko01524	K08738	LQ1_Jejunum_2A_1618470	k__Bacteria	p__Pseudomonadota	c__Gammaproteobacteria	o__Moraxellales	f__Moraxellaceae	g__Acinetobacter	LQ1_Jejunum_2A_1618470	bbub:102391189	Human Diseases	Human Diseases; Drug resistance: antineoplastic	-	-	CYC	Human Diseases; Drug resistance: antineoplastic; Platinum drug resistance	TP	Jejunum
s__Bacteriophage sp.	ko01524	K00799	LQ1_Rectum_2A_328428	k__Viruses	p__Unclassified	c__Unclassified	o__Unclassified	f__Unclassified	g__Unclassified	LQ1_Rectum_2A_328428	trz:GWP43_09335	Human Diseases	Human Diseases; Drug resistance: antineoplastic	2.5.1.18	-	GST, gst	Human Diseases; Drug resistance: antineoplastic; Platinum drug resistance	TP	Rectum
s__Caudoviricetes sp.	ko01523	K00602|K00560|K00600	LQ2_Cecum_2A_451873	k__Viruses	p__Uroviricota	c__Caudoviricetes	o__Unclassified	f__Unclassified	g__Unclassified	LQ2_Cecum_2A_451873	acol:K5I23_14385	Human Diseases	Human Diseases; Drug resistance: antineoplastic	2.1.2.3||3.5.4.10	M00048	purH	Human Diseases; Drug resistance: antineoplastic; Antifolate resistance	TP	Cecum
s__Clostridia bacterium	ko01523	K00602|K00600	LQ1_Rectum_2A_1331619	k__Bacteria	p__Bacillota	c__Clostridia	o__Unclassified	f__Unclassified	g__Unclassified	LQ1_Rectum_2A_1331619	cfem:HCR03_00870	Human Diseases	Human Diseases; Drug resistance: antineoplastic	2.1.2.3||3.5.4.10	M00048	purH	Human Diseases; Drug resistance: antineoplastic; Antifolate resistance	TP	Rectum
s__Clostridiales bacterium	ko01523	K00560|K00600	LQ1_Colon_2A_635871	k__Bacteria	p__Bacillota	c__Clostridia	o__Eubacteriales	f__Unclassified	g__Unclassified	LQ1_Colon_2A_635871	ova:OBV_13640	Human Diseases	Human Diseases; Drug resistance: antineoplastic	2.1.1.45	M00938	thyA, TYMS	Human Diseases; Drug resistance: antineoplastic; Antifolate resistance	TP	Colon
s__Clostridium sp.	ko01523	K00600	LQ1_Colon_2A_1160908	k__Bacteria	p__Bacillota	c__Clostridia	o__Eubacteriales	f__Clostridiaceae	g__Clostridium	LQ1_Colon_2A_1160908	cgas:J1C67_13925	Human Diseases	Human Diseases; Drug resistance: antineoplastic	2.1.2.1	M00140||M00141||M00346||M00532||M00975	glyA, SHMT	Human Diseases; Drug resistance: antineoplastic; Antifolate resistance	TP	Colon
s__Clostridium sp. CAG:1193	ko01523	K00600	LQ1_Rectum_2A_756122	k__Bacteria	p__Bacillota	c__Clostridia	o__Eubacteriales	f__Clostridiaceae	g__Clostridium	LQ1_Rectum_2A_756122	sca:SCA_1616	Human Diseases	Human Diseases; Drug resistance: antineoplastic	2.1.2.1	M00140||M00141||M00346||M00532||M00975	glyA, SHMT	Human Diseases; Drug resistance: antineoplastic; Antifolate resistance	TP	Rectum
s__Crassvirales sp.	ko01523	K00602	LQ1_Rectum_2A_663908	k__Viruses	p__Uroviricota	c__Caudoviricetes	o__Crassvirales	f__Unclassified	g__Unclassified	LQ1_Rectum_2A_663908	pary:A4V02_04350	Human Diseases	Human Diseases; Drug resistance: antineoplastic	2.1.2.3||3.5.4.10	M00048	purH	Human Diseases; Drug resistance: antineoplastic; Antifolate resistance	TP	Rectum
s__Dysosmobacter sp.	ko01523	K00602|K00560|K00600	LQ1_Cecum_2A_353050	k__Bacteria	p__Bacillota	c__Clostridia	o__Eubacteriales	f__Oscillospiraceae	g__Dysosmobacter	LQ1_Cecum_2A_353050	ova:OBV_06500	Human Diseases	Human Diseases; Drug resistance: antineoplastic	2.1.2.3||3.5.4.10	M00048	purH	Human Diseases; Drug resistance: antineoplastic; Antifolate resistance	TP	Cecum
s__Escherichia coli	ko01523	K00600	LQ1_Cecum_2A_524533	k__Bacteria	p__Pseudomonadota	c__Gammaproteobacteria	o__Enterobacterales	f__Enterobacteriaceae	g__Escherichia	LQ1_Cecum_2A_524533	rch:RUM_00310	Human Diseases	Human Diseases; Drug resistance: antineoplastic	2.1.2.1	M00140||M00141||M00346||M00532||M00975	glyA, SHMT	Human Diseases; Drug resistance: antineoplastic; Antifolate resistance	TP	Cecum
s__Evtepia sp.	ko01523	K00602|K00600	LQ1_Rectum_2A_1214613	k__Bacteria	p__Bacillota	c__Clostridia	o__Eubacteriales	f__Unclassified	g__Evtepia	LQ1_Rectum_2A_1214613	sedz:JYG23_04100	Human Diseases	Human Diseases; Drug resistance: antineoplastic	2.1.2.3||3.5.4.10	M00048	purH	Human Diseases; Drug resistance: antineoplastic; Antifolate resistance	TP	Rectum
s__Faecalicatena contorta	ko01523	K00602|K00560|K00600	LQ1_Rectum_2A_1506212	k__Bacteria	p__Bacillota	c__Clostridia	o__Lachnospirales	f__Lachnospiraceae	g__Faecalicatena	LQ1_Rectum_2A_1506212	csci:HDCHBGLK_02154	Human Diseases	Human Diseases; Drug resistance: antineoplastic	2.1.2.3||3.5.4.10	M00048	purH	Human Diseases; Drug resistance: antineoplastic; Antifolate resistance	TP	Rectum
s__Firmicutes bacterium CAG:137	ko01523	K00602	LQ1_Cecum_2A_297105	k__Bacteria	p__Bacillota	c__Unclassified	o__Unclassified	f__Unclassified	g__Unclassified	LQ1_Cecum_2A_297105	pfaa:MM59RIKEN_02020	Human Diseases	Human Diseases; Drug resistance: antineoplastic	2.1.2.3||3.5.4.10	M00048	purH	Human Diseases; Drug resistance: antineoplastic; Antifolate resistance	TP	Cecum
s__Firmicutes bacterium CAG:238	ko01523	K00600	LQ1_Rectum_2A_775808	k__Bacteria	p__Bacillota	c__Unclassified	o__Unclassified	f__Unclassified	g__Unclassified	LQ1_Rectum_2A_775808	etm:CE91St48_21500	Human Diseases	Human Diseases; Drug resistance: antineoplastic	2.1.2.1	M00140||M00141||M00346||M00532||M00975	glyA, SHMT	Human Diseases; Drug resistance: antineoplastic; Antifolate resistance	TP	Rectum
s__Firmicutes bacterium CAG:555	ko01523	K00560|K00600	LQ1_Rectum_2A_648256	k__Bacteria	p__Bacillota	c__Unclassified	o__Unclassified	f__Unclassified	g__Unclassified	LQ1_Rectum_2A_648256	vcop:MM50RIKEN_00960	Human Diseases	Human Diseases; Drug resistance: antineoplastic	2.1.1.45	M00938	thyA, TYMS	Human Diseases; Drug resistance: antineoplastic; Antifolate resistance	TP	Rectum
s__Firmicutes bacterium CAG:822	ko01523	K00560	LQ1_Rectum_2A_1061272	k__Bacteria	p__Bacillota	c__Unclassified	o__Unclassified	f__Unclassified	g__Unclassified	LQ1_Rectum_2A_1061272	euc:EC1_12580	Human Diseases	Human Diseases; Drug resistance: antineoplastic	2.1.1.45	M00938	thyA, TYMS	Human Diseases; Drug resistance: antineoplastic; Antifolate resistance	TP	Rectum
s__Firmicutes bacterium CAG:882	ko01523	K00600	LQ1_Colon_2A_459045	k__Bacteria	p__Bacillota	c__Unclassified	o__Unclassified	f__Unclassified	g__Unclassified	LQ1_Colon_2A_459045	acht:bsdcttw_12470	Human Diseases	Human Diseases; Drug resistance: antineoplastic	2.1.2.1	M00140||M00141||M00346||M00532||M00975	glyA, SHMT	Human Diseases; Drug resistance: antineoplastic; Antifolate resistance	TP	Colon
s__Fusibacillus kribbianus	ko01523	K00602|K00560|K00600	LQ1_Rectum_2A_448639	k__Bacteria	p__Bacillota	c__Clostridia	o__Lachnospirales	f__Lachnospiraceae	g__Fusibacillus	LQ1_Rectum_2A_448639	bpro:PMF13cell1_02529	Human Diseases	Human Diseases; Drug resistance: antineoplastic	2.1.2.3||3.5.4.10	M00048	purH	Human Diseases; Drug resistance: antineoplastic; Antifolate resistance	TP	Rectum
s__Gemmiger sp.	ko01523	K00600	LQ1_Cecum_2A_1114593	k__Bacteria	p__Bacillota	c__Clostridia	o__Eubacteriales	f__Unclassified	g__Gemmiger	LQ1_Cecum_2A_1114593	svj:NQ490_09670	Human Diseases	Human Diseases; Drug resistance: antineoplastic	2.1.2.1	M00140||M00141||M00346||M00532||M00975	glyA, SHMT	Human Diseases; Drug resistance: antineoplastic; Antifolate resistance	TP	Cecum
s__Intestinibacter sp.	ko01523	K00602|K00560|K00600	LQ2_Cecum_2A_1196015	k__Bacteria	p__Bacillota	c__Clostridia	o__Peptostreptococcales	f__Peptostreptococcaceae	g__Intestinibacter	LQ2_Cecum_2A_1196015	ibr:NQ514_01785	Human Diseases	Human Diseases; Drug resistance: antineoplastic	2.1.2.3||3.5.4.10	M00048	purH	Human Diseases; Drug resistance: antineoplastic; Antifolate resistance	TP	Cecum
s__Lachnospiraceae bacterium MD335	ko01523	K00602|K00600	LQ1_Cecum_2A_1205375	k__Bacteria	p__Bacillota	c__Clostridia	o__Lachnospirales	f__Lachnospiraceae	g__Unclassified	LQ1_Cecum_2A_1205375	bcro:NQ527_01390	Human Diseases	Human Diseases; Drug resistance: antineoplastic	2.1.2.3||3.5.4.10	M00048	purH	Human Diseases; Drug resistance: antineoplastic; Antifolate resistance	TP	Cecum
s__Lacrimispora saccharolytica	ko01523	K00602|K00600	LQ2_Cecum_2A_855189	k__Bacteria	p__Bacillota	c__Clostridia	o__Lachnospirales	f__Lachnospiraceae	g__Lacrimispora	LQ2_Cecum_2A_855189	bprl:CL2_09770	Human Diseases	Human Diseases; Drug resistance: antineoplastic	2.1.2.3||3.5.4.10	M00048	purH	Human Diseases; Drug resistance: antineoplastic; Antifolate resistance	TP	Cecum
s__Lactobacillus amylovorus	ko01523	K00600	LQ1_Cecum_2A_555458	k__Bacteria	p__Bacillota	c__Bacilli	o__Lactobacillales	f__Lactobacillaceae	g__Lactobacillus	LQ1_Cecum_2A_555458	lay:LAB52_01285	Human Diseases	Human Diseases; Drug resistance: antineoplastic	2.1.2.1	M00140||M00141||M00346||M00532||M00975	glyA, SHMT	Human Diseases; Drug resistance: antineoplastic; Antifolate resistance	TP	Cecum
s__Lactobacillus johnsonii	ko01523	K00560	LQ1_Cecum_2A_383237	k__Bacteria	p__Bacillota	c__Bacilli	o__Lactobacillales	f__Lactobacillaceae	g__Lactobacillus	LQ1_Cecum_2A_383237	ljh:LJP_0758	Human Diseases	Human Diseases; Drug resistance: antineoplastic	2.1.1.45	M00938	thyA, TYMS	Human Diseases; Drug resistance: antineoplastic; Antifolate resistance	TP	Cecum
s__Leyella stercorea	ko01523	K00602|K00560|K00600	LQ1_Colon_2A_612494	k__Bacteria	p__Bacteroidota	c__Bacteroidia	o__Bacteroidales	f__Prevotellaceae	g__Leyella	LQ1_Colon_2A_612494	pru:PRU_1927	Human Diseases	Human Diseases; Drug resistance: antineoplastic	2.1.2.3||3.5.4.10	M00048	purH	Human Diseases; Drug resistance: antineoplastic; Antifolate resistance	TP	Colon
s__Limosilactobacillus reuteri	ko01523	K00560|K00600	LQ1_Cecum_2A_983703	k__Bacteria	p__Bacillota	c__Bacilli	o__Lactobacillales	f__Lactobacillaceae	g__Limosilactobacillus	LQ1_Cecum_2A_983703	lre:Lreu_0769	Human Diseases	Human Diseases; Drug resistance: antineoplastic	2.1.1.45	M00938	thyA, TYMS	Human Diseases; Drug resistance: antineoplastic; Antifolate resistance	TP	Cecum
s__Mitsuokella multacida	ko01523	K00602|K00600	LQ1_Rectum_2A_92483	k__Bacteria	p__Bacillota	c__Negativicutes	o__Selenomonadales	f__Selenomonadaceae	g__Mitsuokella	LQ1_Rectum_2A_92483	mhg:MHY_05740	Human Diseases	Human Diseases; Drug resistance: antineoplastic	2.1.2.3||3.5.4.10	M00048	purH	Human Diseases; Drug resistance: antineoplastic; Antifolate resistance	TP	Rectum
s__Oscillibacter sp.	ko01523	K00560|K00600	LQ1_Rectum_2A_1113178	k__Bacteria	p__Bacillota	c__Clostridia	o__Eubacteriales	f__Oscillospiraceae	g__Oscillibacter	LQ1_Rectum_2A_1113178	ebm:SG0102_11840	Human Diseases	Human Diseases; Drug resistance: antineoplastic	2.1.1.45	M00938	thyA, TYMS	Human Diseases; Drug resistance: antineoplastic; Antifolate resistance	TP	Rectum
s__Oscillospiraceae bacterium	ko01523	K00560|K00600	LQ1_Rectum_2A_710166	k__Bacteria	p__Bacillota	c__Clostridia	o__Eubacteriales	f__Oscillospiraceae	g__Unclassified	LQ1_Rectum_2A_710166	rob:CK5_02960	Human Diseases	Human Diseases; Drug resistance: antineoplastic	2.1.1.45	M00938	thyA, TYMS	Human Diseases; Drug resistance: antineoplastic; Antifolate resistance	TP	Rectum
s__Palleniella intestinalis	ko01523	K00602|K00560|K00600	LQ1_Cecum_2A_755247	k__Bacteria	p__Bacteroidota	c__Bacteroidia	o__Bacteroidales	f__Prevotellaceae	g__Palleniella	LQ1_Cecum_2A_755247	pclr:PC1C4_29180	Human Diseases	Human Diseases; Drug resistance: antineoplastic	2.1.2.3||3.5.4.10	M00048	purH	Human Diseases; Drug resistance: antineoplastic; Antifolate resistance	TP	Cecum
s__Porphyromonadaceae bacterium	ko01523	K00560|K00600	LQ1_Cecum_2A_416741	k__Bacteria	p__Bacteroidota	c__Bacteroidia	o__Bacteroidales	f__Porphyromonadaceae	g__Unclassified	LQ1_Cecum_2A_416741	bsm:BSM4216_2254	Human Diseases	Human Diseases; Drug resistance: antineoplastic	2.1.1.45	M00938	thyA, TYMS	Human Diseases; Drug resistance: antineoplastic; Antifolate resistance	TP	Cecum
s__Prevotella sp.	ko01523	K00560|K00600	LQ1_Cecum_2A_337477	k__Bacteria	p__Bacteroidota	c__Bacteroidia	o__Bacteroidales	f__Prevotellaceae	g__Prevotella	LQ1_Cecum_2A_337477	phis:J5A62_10045	Human Diseases	Human Diseases; Drug resistance: antineoplastic	2.1.1.45	M00938	thyA, TYMS	Human Diseases; Drug resistance: antineoplastic; Antifolate resistance	TP	Cecum
s__Prevotella sp. CAG:891	ko01523	K00600	LQ1_Cecum_2A_370975	k__Bacteria	p__Bacteroidota	c__Bacteroidia	o__Bacteroidales	f__Prevotellaceae	g__Prevotella	LQ1_Cecum_2A_370975	pru:PRU_0635	Human Diseases	Human Diseases; Drug resistance: antineoplastic	2.1.2.1	M00140||M00141||M00346||M00532||M00975	glyA, SHMT	Human Diseases; Drug resistance: antineoplastic; Antifolate resistance	TP	Cecum
s__Pseudoflavonifractor phocaeensis	ko01523	K00602|K00560	LQ1_Rectum_2A_1442980	k__Bacteria	p__Bacillota	c__Clostridia	o__Eubacteriales	f__Oscillospiraceae	g__Pseudoflavonifractor	LQ1_Rectum_2A_1442980	pfaa:MM59RIKEN_02020	Human Diseases	Human Diseases; Drug resistance: antineoplastic	2.1.2.3||3.5.4.10	M00048	purH	Human Diseases; Drug resistance: antineoplastic; Antifolate resistance	TP	Rectum
s__Roseburia inulinivorans	ko01523	K00602|K00560	LQ1_Cecum_2A_77941	k__Bacteria	p__Bacillota	c__Clostridia	o__Lachnospirales	f__Lachnospiraceae	g__Roseburia	LQ1_Cecum_2A_77941	rix:RO1_22650	Human Diseases	Human Diseases; Drug resistance: antineoplastic	2.1.2.3||3.5.4.10	M00048	purH	Human Diseases; Drug resistance: antineoplastic; Antifolate resistance	TP	Cecum
s__Ruminococcus sp. HUN007	ko01523	K00602	LQ2_Cecum_2A_459913	k__Bacteria	p__Bacillota	c__Clostridia	o__Eubacteriales	f__Oscillospiraceae	g__Ruminococcus	LQ2_Cecum_2A_459913	ral:Rumal_0271	Human Diseases	Human Diseases; Drug resistance: antineoplastic	2.1.2.3||3.5.4.10	M00048	purH	Human Diseases; Drug resistance: antineoplastic; Antifolate resistance	TP	Cecum
s__Sodaliphilus pleomorphus	ko01523	K00602	LQ1_Rectum_2A_785211	k__Bacteria	p__Bacteroidota	c__Bacteroidia	o__Bacteroidales	f__Muribaculaceae	g__Sodaliphilus	LQ1_Rectum_2A_785211	copr:Cop2CBH44_32190	Human Diseases	Human Diseases; Drug resistance: antineoplastic	2.1.2.3||3.5.4.10	M00048	purH	Human Diseases; Drug resistance: antineoplastic; Antifolate resistance	TP	Rectum
s__Treponema bryantii	ko01523	K00602	LQ1_Rectum_2A_1404197	k__Bacteria	p__Spirochaetota	c__Spirochaetia	o__Spirochaetales	f__Treponemataceae	g__Treponema	LQ1_Rectum_2A_1404197	era:ERE_05550	Human Diseases	Human Diseases; Drug resistance: antineoplastic	2.1.2.3||3.5.4.10	M00048	purH	Human Diseases; Drug resistance: antineoplastic; Antifolate resistance	TP	Rectum
s__Treponema sp.	ko01523	K00602|K00600	LQ1_Cecum_2A_384851	k__Bacteria	p__Spirochaetota	c__Spirochaetia	o__Spirochaetales	f__Treponemataceae	g__Treponema	LQ1_Cecum_2A_384851	tper:IWA51_11105	Human Diseases	Human Diseases; Drug resistance: antineoplastic	2.1.2.3||3.5.4.10	M00048	purH	Human Diseases; Drug resistance: antineoplastic; Antifolate resistance	TP	Cecum
s__Vescimonas sp.	ko01523	K00560|K00600	LQ1_Rectum_2A_1224531	k__Bacteria	p__Bacillota	c__Clostridia	o__Eubacteriales	f__Oscillospiraceae	g__Vescimonas	LQ1_Rectum_2A_1224531	vcop:MM50RIKEN_00960	Human Diseases	Human Diseases; Drug resistance: antineoplastic	2.1.1.45	M00938	thyA, TYMS	Human Diseases; Drug resistance: antineoplastic; Antifolate resistance	TP	Rectum
s__uncultured Clostridium sp.	ko01523	K00560	LQ1_Cecum_2A_481678	k__Bacteria	p__Bacillota	c__Clostridia	o__Eubacteriales	f__Clostridiaceae	g__Clostridium	LQ1_Cecum_2A_481678	peb:O0R46_05950	Human Diseases	Human Diseases; Drug resistance: antineoplastic	2.1.1.45	M00938	thyA, TYMS	Human Diseases; Drug resistance: antineoplastic; Antifolate resistance	TP	Cecum
s__uncultured Dialister sp.	ko01523	K00600	LQ1_Stomach_2A_88776	k__Bacteria	p__Bacillota	c__Negativicutes	o__Veillonellales	f__Veillonellaceae	g__Dialister	LQ1_Stomach_2A_88776	dho:Dia5BBH33_07890	Human Diseases	Human Diseases; Drug resistance: antineoplastic	2.1.2.1	M00140||M00141||M00346||M00532||M00975	glyA, SHMT	Human Diseases; Drug resistance: antineoplastic; Antifolate resistance	TP	Stomach
s__uncultured Dysosmobacter sp.	ko01523	K00600	LQ2_Cecum_2A_783507	k__Bacteria	p__Bacillota	c__Clostridia	o__Eubacteriales	f__Oscillospiraceae	g__Dysosmobacter	LQ2_Cecum_2A_783507	pfaa:MM59RIKEN_03790	Human Diseases	Human Diseases; Drug resistance: antineoplastic	2.1.2.1	M00140||M00141||M00346||M00532||M00975	glyA, SHMT	Human Diseases; Drug resistance: antineoplastic; Antifolate resistance	TP	Cecum
s__uncultured Methanobrevibacter sp.	ko01523	K00560|K00600	LQ1_Rectum_2A_14871	k__Archaea	p__Euryarchaeota	c__Methanobacteria	o__Methanobacteriales	f__Methanobacteriaceae	g__Methanobrevibacter	LQ1_Rectum_2A_14871	msi:Msm_1734	Human Diseases	Human Diseases; Drug resistance: antineoplastic	2.1.1.45	M00938	thyA, TYMS	Human Diseases; Drug resistance: antineoplastic; Antifolate resistance	TP	Rectum
s__uncultured bacterium	ko01523	K00560	LQ1_Cecum_2A_174132	k__Bacteria	p__Unclassified	c__Unclassified	o__Unclassified	f__Unclassified	g__Unclassified	LQ1_Cecum_2A_174132	era:ERE_18530	Human Diseases	Human Diseases; Drug resistance: antineoplastic	2.1.1.45	M00938	thyA, TYMS	Human Diseases; Drug resistance: antineoplastic; Antifolate resistance	TP	Cecum
s__Acinetobacter baumannii	ko04932	K08738	LQ1_Jejunum_2A_1618470	k__Bacteria	p__Pseudomonadota	c__Gammaproteobacteria	o__Moraxellales	f__Moraxellaceae	g__Acinetobacter	LQ1_Jejunum_2A_1618470	bbub:102391189	Human Diseases	Human Diseases; Endocrine and metabolic disease	-	-	CYC	Human Diseases; Endocrine and metabolic disease; Non-alcoholic fatty liver disease	TP	Jejunum
s__Caudoviricetes sp.	ko04931	K00820|K00688	LQ1_Colon_2A_1259750	k__Viruses	p__Uroviricota	c__Caudoviricetes	o__Unclassified	f__Unclassified	g__Unclassified	LQ1_Colon_2A_1259750	sedz:JYG23_08745	Human Diseases	Human Diseases; Endocrine and metabolic disease	2.6.1.16	M00892||M00909	glmS, GFPT	Human Diseases; Endocrine and metabolic disease; Insulin resistance	TP	Colon
s__Clostridia bacterium	ko04930	K00873	LQ1_Cecum_2A_130682	k__Bacteria	p__Bacillota	c__Clostridia	o__Unclassified	f__Unclassified	g__Unclassified	LQ1_Cecum_2A_130682	esr:ES1_26380	Human Diseases	Human Diseases; Endocrine and metabolic disease	2.7.1.40	M00001||M00002	PK, pyk	Human Diseases; Endocrine and metabolic disease; Type II diabetes mellitus	TP	Cecum
s__Clostridia bacterium	ko04931	K01596|K00820|K00688	LQ1_Colon_2A_220403	k__Bacteria	p__Bacillota	c__Clostridia	o__Unclassified	f__Unclassified	g__Unclassified	LQ1_Colon_2A_220403	caml:H6X83_00660	Human Diseases	Human Diseases; Endocrine and metabolic disease	4.1.1.32	M00003	E4.1.1.32, pckA, PCK	Human Diseases; Endocrine and metabolic disease; Insulin resistance	TP	Colon
s__Clostridia bacterium	ko04934	K01679	LQ1_Rectum_2A_45706	k__Bacteria	p__Bacillota	c__Clostridia	o__Unclassified	f__Unclassified	g__Unclassified	LQ1_Rectum_2A_45706	sman:C12CBH8_20520	Human Diseases	Human Diseases; Endocrine and metabolic disease	4.2.1.2	M00009||M00011||M00173||M00376	E4.2.1.2B, fumC, FH	Human Diseases; Endocrine and metabolic disease; Cushing syndrome	TP	Rectum
s__Clostridia bacterium	ko04936	K00128	LQ1_Rectum_2A_266545	k__Bacteria	p__Bacillota	c__Clostridia	o__Unclassified	f__Unclassified	g__Unclassified	LQ1_Rectum_2A_266545	dec:DCF50_p2406	Human Diseases	Human Diseases; Endocrine and metabolic disease	1.2.1.3	M00135||M00913	ALDH	Human Diseases; Endocrine and metabolic disease; Alcoholic liver disease	TP	Rectum
s__Clostridiales bacterium	ko04930	K00873|K00844	LQ1_Colon_2A_77820	k__Bacteria	p__Bacillota	c__Clostridia	o__Eubacteriales	f__Unclassified	g__Unclassified	LQ1_Colon_2A_77820	cdia:CaldiYA01_12430	Human Diseases	Human Diseases; Endocrine and metabolic disease	2.7.1.40	M00001||M00002	PK, pyk	Human Diseases; Endocrine and metabolic disease; Type II diabetes mellitus	TP	Colon
s__Clostridiales bacterium	ko04931	K01596|K00820|K00688	LQ1_Rectum_2A_489310	k__Bacteria	p__Bacillota	c__Clostridia	o__Eubacteriales	f__Unclassified	g__Unclassified	LQ1_Rectum_2A_489310	caml:H6X83_00660	Human Diseases	Human Diseases; Endocrine and metabolic disease	4.1.1.32	M00003	E4.1.1.32, pckA, PCK	Human Diseases; Endocrine and metabolic disease; Insulin resistance	TP	Rectum
s__Clostridiales bacterium	ko04934	K01679	LQ1_Rectum_2A_1011530	k__Bacteria	p__Bacillota	c__Clostridia	o__Eubacteriales	f__Unclassified	g__Unclassified	LQ1_Rectum_2A_1011530	sman:C12CBH8_20520	Human Diseases	Human Diseases; Endocrine and metabolic disease	4.2.1.2	M00009||M00011||M00173||M00376	E4.2.1.2B, fumC, FH	Human Diseases; Endocrine and metabolic disease; Cushing syndrome	TP	Rectum
s__Clostridiales bacterium	ko04936	K00128	LQ1_Rectum_2A_1119766	k__Bacteria	p__Bacillota	c__Clostridia	o__Eubacteriales	f__Unclassified	g__Unclassified	LQ1_Rectum_2A_1119766	dec:DCF50_p2406	Human Diseases	Human Diseases; Endocrine and metabolic disease	1.2.1.3	M00135||M00913	ALDH	Human Diseases; Endocrine and metabolic disease; Alcoholic liver disease	TP	Rectum
s__Clostridium sp.	ko04930	K00873	LQ1_Cecum_2A_649724	k__Bacteria	p__Bacillota	c__Clostridia	o__Eubacteriales	f__Clostridiaceae	g__Clostridium	LQ1_Cecum_2A_649724	cgas:J1C67_12715	Human Diseases	Human Diseases; Endocrine and metabolic disease	2.7.1.40	M00001||M00002	PK, pyk	Human Diseases; Endocrine and metabolic disease; Type II diabetes mellitus	TP	Cecum
s__Clostridium sp.	ko04931	K00820|K00688	LQ2_Cecum_2A_1157647	k__Bacteria	p__Bacillota	c__Clostridia	o__Eubacteriales	f__Clostridiaceae	g__Clostridium	LQ2_Cecum_2A_1157647	cchv:BTM20_12900	Human Diseases	Human Diseases; Endocrine and metabolic disease	2.6.1.16	M00892||M00909	glmS, GFPT	Human Diseases; Endocrine and metabolic disease; Insulin resistance	TP	Cecum
s__Dysosmobacter sp.	ko04930	K00873	LQ1_Cecum_2A_1283376	k__Bacteria	p__Bacillota	c__Clostridia	o__Eubacteriales	f__Oscillospiraceae	g__Dysosmobacter	LQ1_Cecum_2A_1283376	vcop:MM50RIKEN_18890	Human Diseases	Human Diseases; Endocrine and metabolic disease	2.7.1.40	M00001||M00002	PK, pyk	Human Diseases; Endocrine and metabolic disease; Type II diabetes mellitus	TP	Cecum
s__Dysosmobacter sp.	ko04931	K00820|K00688	LQ1_Cecum_2A_922372	k__Bacteria	p__Bacillota	c__Clostridia	o__Eubacteriales	f__Oscillospiraceae	g__Dysosmobacter	LQ1_Cecum_2A_922372	ova:OBV_19530	Human Diseases	Human Diseases; Endocrine and metabolic disease	2.6.1.16	M00892||M00909	glmS, GFPT	Human Diseases; Endocrine and metabolic disease; Insulin resistance	TP	Cecum
s__Dysosmobacter sp.	ko04934	K01679	LQ1_Cecum_2A_1111273	k__Bacteria	p__Bacillota	c__Clostridia	o__Eubacteriales	f__Oscillospiraceae	g__Dysosmobacter	LQ1_Cecum_2A_1111273	pfaa:MM59RIKEN_06700	Human Diseases	Human Diseases; Endocrine and metabolic disease	4.2.1.2	M00009||M00011||M00173||M00376	E4.2.1.2B, fumC, FH	Human Diseases; Endocrine and metabolic disease; Cushing syndrome	TP	Cecum
s__Dysosmobacter sp.	ko04936	K00128	LQ1_Cecum_2A_924634	k__Bacteria	p__Bacillota	c__Clostridia	o__Eubacteriales	f__Oscillospiraceae	g__Dysosmobacter	LQ1_Cecum_2A_924634	lasa:L9O85_06235	Human Diseases	Human Diseases; Endocrine and metabolic disease	1.2.1.3	M00135||M00913	ALDH	Human Diseases; Endocrine and metabolic disease; Alcoholic liver disease	TP	Cecum
s__Escherichia coli	ko04931	K01596	LQ2_Cecum_2A_1215927	k__Bacteria	p__Pseudomonadota	c__Gammaproteobacteria	o__Enterobacterales	f__Enterobacteriaceae	g__Escherichia	LQ2_Cecum_2A_1215927	caml:H6X83_00660	Human Diseases	Human Diseases; Endocrine and metabolic disease	4.1.1.32	M00003	E4.1.1.32, pckA, PCK	Human Diseases; Endocrine and metabolic disease; Insulin resistance	TP	Cecum
s__Evtepia sp.	ko04931	K00820	LQ1_Colon_2A_980449	k__Bacteria	p__Bacillota	c__Clostridia	o__Eubacteriales	f__Unclassified	g__Evtepia	LQ1_Colon_2A_980449	cace:CACET_c34850	Human Diseases	Human Diseases; Endocrine and metabolic disease	2.6.1.16	M00892||M00909	glmS, GFPT	Human Diseases; Endocrine and metabolic disease; Insulin resistance	TP	Colon
s__Evtepia sp.	ko04934	K01679	LQ1_Cecum_2A_1292358	k__Bacteria	p__Bacillota	c__Clostridia	o__Eubacteriales	f__Unclassified	g__Evtepia	LQ1_Cecum_2A_1292358	sman:C12CBH8_20520	Human Diseases	Human Diseases; Endocrine and metabolic disease	4.2.1.2	M00009||M00011||M00173||M00376	E4.2.1.2B, fumC, FH	Human Diseases; Endocrine and metabolic disease; Cushing syndrome	TP	Cecum
s__Evtepia sp.	ko04936	K00128	LQ1_Cecum_2A_365715	k__Bacteria	p__Bacillota	c__Clostridia	o__Eubacteriales	f__Unclassified	g__Evtepia	LQ1_Cecum_2A_365715	lasa:L9O85_06235	Human Diseases	Human Diseases; Endocrine and metabolic disease	1.2.1.3	M00135||M00913	ALDH	Human Diseases; Endocrine and metabolic disease; Alcoholic liver disease	TP	Cecum
s__Faecalicatena contorta	ko04930	K00873	LQ2_Cecum_2A_790058	k__Bacteria	p__Bacillota	c__Clostridia	o__Lachnospirales	f__Lachnospiraceae	g__Faecalicatena	LQ2_Cecum_2A_790058	csci:HDCHBGLK_02898	Human Diseases	Human Diseases; Endocrine and metabolic disease	2.7.1.40	M00001||M00002	PK, pyk	Human Diseases; Endocrine and metabolic disease; Type II diabetes mellitus	TP	Cecum
s__Faecalicatena contorta	ko04931	K00820|K00688	LQ1_Rectum_2A_809827	k__Bacteria	p__Bacillota	c__Clostridia	o__Lachnospirales	f__Lachnospiraceae	g__Faecalicatena	LQ1_Rectum_2A_809827	whj:H9Q79_08100	Human Diseases	Human Diseases; Endocrine and metabolic disease	2.6.1.16	M00892||M00909	glmS, GFPT	Human Diseases; Endocrine and metabolic disease; Insulin resistance	TP	Rectum
s__Faecalicatena contorta	ko04936	K00128	LQ2_Cecum_2A_468660	k__Bacteria	p__Bacillota	c__Clostridia	o__Lachnospirales	f__Lachnospiraceae	g__Faecalicatena	LQ2_Cecum_2A_468660	csci:HDCHBGLK_02275	Human Diseases	Human Diseases; Endocrine and metabolic disease	1.2.1.3	M00135||M00913	ALDH	Human Diseases; Endocrine and metabolic disease; Alcoholic liver disease	TP	Cecum
s__Firmicutes bacterium CAG:137	ko04931	K00820	LQ1_Rectum_2A_1444540	k__Bacteria	p__Bacillota	c__Unclassified	o__Unclassified	f__Unclassified	g__Unclassified	LQ1_Rectum_2A_1444540	sman:C12CBH8_20350	Human Diseases	Human Diseases; Endocrine and metabolic disease	2.6.1.16	M00892||M00909	glmS, GFPT	Human Diseases; Endocrine and metabolic disease; Insulin resistance	TP	Rectum
s__Firmicutes bacterium CAG:555	ko04930	K00844	LQ1_Rectum_2A_1330962	k__Bacteria	p__Bacillota	c__Unclassified	o__Unclassified	f__Unclassified	g__Unclassified	LQ1_Rectum_2A_1330962	ibu:IB211_02287c	Human Diseases	Human Diseases; Endocrine and metabolic disease	2.7.1.1	M00001||M00549||M00892	HK	Human Diseases; Endocrine and metabolic disease; Type II diabetes mellitus	TP	Rectum
s__Firmicutes bacterium CAG:555	ko04931	K00820	LQ1_Rectum_2A_1152238	k__Bacteria	p__Bacillota	c__Unclassified	o__Unclassified	f__Unclassified	g__Unclassified	LQ1_Rectum_2A_1152238	fpla:A4U99_07310	Human Diseases	Human Diseases; Endocrine and metabolic disease	2.6.1.16	M00892||M00909	glmS, GFPT	Human Diseases; Endocrine and metabolic disease; Insulin resistance	TP	Rectum
s__Firmicutes bacterium CAG:555	ko04934	K01679	LQ1_Rectum_2A_1162847	k__Bacteria	p__Bacillota	c__Unclassified	o__Unclassified	f__Unclassified	g__Unclassified	LQ1_Rectum_2A_1162847	obj:EIO64_11970	Human Diseases	Human Diseases; Endocrine and metabolic disease	4.2.1.2	M00009||M00011||M00173||M00376	E4.2.1.2B, fumC, FH	Human Diseases; Endocrine and metabolic disease; Cushing syndrome	TP	Rectum
s__Firmicutes bacterium CAG:555	ko04936	K00249	LQ2_Cecum_2A_1213881	k__Bacteria	p__Bacillota	c__Unclassified	o__Unclassified	f__Unclassified	g__Unclassified	LQ2_Cecum_2A_1213881	slp:Slip_1986	Human Diseases	Human Diseases; Endocrine and metabolic disease	1.3.8.7	M00036||M00087	ACADM, acd	Human Diseases; Endocrine and metabolic disease; Alcoholic liver disease	TP	Cecum
s__Firmicutes bacterium CAG:822	ko04930	K00873	LQ1_Colon_2A_1335252	k__Bacteria	p__Bacillota	c__Unclassified	o__Unclassified	f__Unclassified	g__Unclassified	LQ1_Colon_2A_1335252	carc:NY10_361	Human Diseases	Human Diseases; Endocrine and metabolic disease	2.7.1.40	M00001||M00002	PK, pyk	Human Diseases; Endocrine and metabolic disease; Type II diabetes mellitus	TP	Colon
s__Firmicutes bacterium CAG:882	ko04930	K00873	LQ1_Cecum_2A_1347232	k__Bacteria	p__Bacillota	c__Unclassified	o__Unclassified	f__Unclassified	g__Unclassified	LQ1_Cecum_2A_1347232	bhu:bhn_I0075	Human Diseases	Human Diseases; Endocrine and metabolic disease	2.7.1.40	M00001||M00002	PK, pyk	Human Diseases; Endocrine and metabolic disease; Type II diabetes mellitus	TP	Cecum
s__Firmicutes bacterium CAG:882	ko04931	K00688	LQ2_Cecum_2A_799483	k__Bacteria	p__Bacillota	c__Unclassified	o__Unclassified	f__Unclassified	g__Unclassified	LQ2_Cecum_2A_799483	evn:NQ558_00240	Human Diseases	Human Diseases; Endocrine and metabolic disease	2.4.1.1	M00855	PYG, glgP	Human Diseases; Endocrine and metabolic disease; Insulin resistance	TP	Cecum
s__Fusibacillus kribbianus	ko04931	K00820|K00688	LQ2_Colon_2A_1298790	k__Bacteria	p__Bacillota	c__Clostridia	o__Lachnospirales	f__Lachnospiraceae	g__Fusibacillus	LQ2_Colon_2A_1298790	qdo:H9Q78_01120	Human Diseases	Human Diseases; Endocrine and metabolic disease	2.6.1.16	M00892||M00909	glmS, GFPT	Human Diseases; Endocrine and metabolic disease; Insulin resistance	TP	Colon
s__Gemmiger sp.	ko04931	K00820|K00688	LQ1_Cecum_2A_1271436	k__Bacteria	p__Bacillota	c__Clostridia	o__Eubacteriales	f__Unclassified	g__Gemmiger	LQ1_Cecum_2A_1271436	bmas:LK422_06595	Human Diseases	Human Diseases; Endocrine and metabolic disease	2.6.1.16	M00892||M00909	glmS, GFPT	Human Diseases; Endocrine and metabolic disease; Insulin resistance	TP	Cecum
s__Intestinibacter sp.	ko04930	K00873	LQ2_Cecum_2A_821507	k__Bacteria	p__Bacillota	c__Clostridia	o__Peptostreptococcales	f__Peptostreptococcaceae	g__Intestinibacter	LQ2_Cecum_2A_821507	ibr:NQ514_03220	Human Diseases	Human Diseases; Endocrine and metabolic disease	2.7.1.40	M00001||M00002	PK, pyk	Human Diseases; Endocrine and metabolic disease; Type II diabetes mellitus	TP	Cecum
s__Intestinibacter sp.	ko04931	K00820|K00688	LQ2_Cecum_2A_1125172	k__Bacteria	p__Bacillota	c__Clostridia	o__Peptostreptococcales	f__Peptostreptococcaceae	g__Intestinibacter	LQ2_Cecum_2A_1125172	psor:RSJ16_16885	Human Diseases	Human Diseases; Endocrine and metabolic disease	2.6.1.16	M00892||M00909	glmS, GFPT	Human Diseases; Endocrine and metabolic disease; Insulin resistance	TP	Cecum
s__Klebsiella pneumoniae	ko04930	K00844|K00873	LQ1_Jejunum_2A_1230614	k__Bacteria	p__Pseudomonadota	c__Gammaproteobacteria	o__Enterobacterales	f__Enterobacteriaceae	g__Klebsiella	LQ1_Jejunum_2A_1230614	pcri:104034122	Human Diseases	Human Diseases; Endocrine and metabolic disease	2.7.1.1	M00001||M00549||M00892	HK	Human Diseases; Endocrine and metabolic disease; Type II diabetes mellitus	TP	Jejunum
s__Klebsiella pneumoniae	ko04932	K11353	LQ1_Jejunum_2A_486067	k__Bacteria	p__Pseudomonadota	c__Gammaproteobacteria	o__Enterobacterales	f__Enterobacteriaceae	g__Klebsiella	LQ1_Jejunum_2A_486067	hai:109382503	Human Diseases	Human Diseases; Endocrine and metabolic disease	-	M00146	NDUFA13	Human Diseases; Endocrine and metabolic disease; Non-alcoholic fatty liver disease	TP	Jejunum
s__Lachnospiraceae bacterium MD335	ko04931	K00820|K00688	LQ2_Cecum_2A_1183839	k__Bacteria	p__Bacillota	c__Clostridia	o__Lachnospirales	f__Lachnospiraceae	g__Unclassified	LQ2_Cecum_2A_1183839	ssun:H9Q77_13635	Human Diseases	Human Diseases; Endocrine and metabolic disease	2.6.1.16	M00892||M00909	glmS, GFPT	Human Diseases; Endocrine and metabolic disease; Insulin resistance	TP	Cecum
s__Lacrimispora saccharolytica	ko04936	K00128	LQ1_Rectum_2A_1513836	k__Bacteria	p__Bacillota	c__Clostridia	o__Lachnospirales	f__Lachnospiraceae	g__Lacrimispora	LQ1_Rectum_2A_1513836	lua:D4A81_01870	Human Diseases	Human Diseases; Endocrine and metabolic disease	1.2.1.3	M00135||M00913	ALDH	Human Diseases; Endocrine and metabolic disease; Alcoholic liver disease	TP	Rectum
s__Marseilla massiliensis	ko04931	K00820	LQ1_Cecum_2A_717411	k__Bacteria	p__Bacteroidota	c__Bacteroidia	o__Bacteroidales	f__Prevotellaceae	g__Marseilla	LQ1_Cecum_2A_717411	pdn:HMPREF9137_1359	Human Diseases	Human Diseases; Endocrine and metabolic disease	2.6.1.16	M00892||M00909	glmS, GFPT	Human Diseases; Endocrine and metabolic disease; Insulin resistance	TP	Cecum
s__Mitsuokella multacida	ko04930	K00844	LQ1_Rectum_2A_274805	k__Bacteria	p__Bacillota	c__Negativicutes	o__Selenomonadales	f__Selenomonadaceae	g__Mitsuokella	LQ1_Rectum_2A_274805	sri:SELR_15840	Human Diseases	Human Diseases; Endocrine and metabolic disease	2.7.1.1	M00001||M00549||M00892	HK	Human Diseases; Endocrine and metabolic disease; Type II diabetes mellitus	TP	Rectum
s__Myroides odoratimimus	ko04936	K00128	LQ1_Stomach_2A_311445	k__Bacteria	p__Bacteroidota	c__Flavobacteriia	o__Flavobacteriales	f__Flavobacteriaceae	g__Myroides	LQ1_Stomach_2A_311445	mod:AS202_13070	Human Diseases	Human Diseases; Endocrine and metabolic disease	1.2.1.3	M00135||M00913	ALDH	Human Diseases; Endocrine and metabolic disease; Alcoholic liver disease	TP	Stomach
s__Oscillibacter sp.	ko04931	K00820|K00688	LQ1_Rectum_2A_264039	k__Bacteria	p__Bacillota	c__Clostridia	o__Eubacteriales	f__Oscillospiraceae	g__Oscillibacter	LQ1_Rectum_2A_264039	pfaa:MM59RIKEN_32680	Human Diseases	Human Diseases; Endocrine and metabolic disease	2.6.1.16	M00892||M00909	glmS, GFPT	Human Diseases; Endocrine and metabolic disease; Insulin resistance	TP	Rectum
s__Oscillibacter sp.	ko04934	K01679	LQ2_Colon_2A_240238	k__Bacteria	p__Bacillota	c__Clostridia	o__Eubacteriales	f__Oscillospiraceae	g__Oscillibacter	LQ2_Colon_2A_240238	obj:EIO64_11970	Human Diseases	Human Diseases; Endocrine and metabolic disease	4.2.1.2	M00009||M00011||M00173||M00376	E4.2.1.2B, fumC, FH	Human Diseases; Endocrine and metabolic disease; Cushing syndrome	TP	Colon
s__Oscillibacter sp.	ko04936	K00128	LQ1_Cecum_2A_1358914	k__Bacteria	p__Bacillota	c__Clostridia	o__Eubacteriales	f__Oscillospiraceae	g__Oscillibacter	LQ1_Cecum_2A_1358914	pfaa:MM59RIKEN_19010	Human Diseases	Human Diseases; Endocrine and metabolic disease	1.2.1.3	M00135||M00913	ALDH	Human Diseases; Endocrine and metabolic disease; Alcoholic liver disease	TP	Cecum
s__Oscillospiraceae bacterium	ko04930	K00873	LQ1_Cecum_2A_739148	k__Bacteria	p__Bacillota	c__Clostridia	o__Eubacteriales	f__Oscillospiraceae	g__Unclassified	LQ1_Cecum_2A_739148	era:ERE_13640	Human Diseases	Human Diseases; Endocrine and metabolic disease	2.7.1.40	M00001||M00002	PK, pyk	Human Diseases; Endocrine and metabolic disease; Type II diabetes mellitus	TP	Cecum
s__Oscillospiraceae bacterium	ko04931	K01596|K00820|K00688	LQ1_Rectum_2A_1031356	k__Bacteria	p__Bacillota	c__Clostridia	o__Eubacteriales	f__Oscillospiraceae	g__Unclassified	LQ1_Rectum_2A_1031356	fpla:A4U99_09820	Human Diseases	Human Diseases; Endocrine and metabolic disease	4.1.1.32	M00003	E4.1.1.32, pckA, PCK	Human Diseases; Endocrine and metabolic disease; Insulin resistance	TP	Rectum
s__Oscillospiraceae bacterium	ko04934	K01679	LQ2_Cecum_2A_260974	k__Bacteria	p__Bacillota	c__Clostridia	o__Eubacteriales	f__Oscillospiraceae	g__Unclassified	LQ2_Cecum_2A_260974	tbe:Trebr_2037	Human Diseases	Human Diseases; Endocrine and metabolic disease	4.2.1.2	M00009||M00011||M00173||M00376	E4.2.1.2B, fumC, FH	Human Diseases; Endocrine and metabolic disease; Cushing syndrome	TP	Cecum
s__Phascolarctobacterium succinatutens	ko04931	K00820	LQ1_Cecum_2A_1082929	k__Bacteria	p__Bacillota	c__Negativicutes	o__Acidaminococcales	f__Acidaminococcaceae	g__Phascolarctobacterium	LQ1_Cecum_2A_1082929	mfor:NQ534_01165	Human Diseases	Human Diseases; Endocrine and metabolic disease	2.6.1.16	M00892||M00909	glmS, GFPT	Human Diseases; Endocrine and metabolic disease; Insulin resistance	TP	Cecum
s__Prevotella sp.	ko04931	K00820	LQ2_Cecum_2A_826930	k__Bacteria	p__Bacteroidota	c__Bacteroidia	o__Bacteroidales	f__Prevotellaceae	g__Prevotella	LQ2_Cecum_2A_826930	pcoi:LK433_14305	Human Diseases	Human Diseases; Endocrine and metabolic disease	2.6.1.16	M00892||M00909	glmS, GFPT	Human Diseases; Endocrine and metabolic disease; Insulin resistance	TP	Cecum
s__Pseudoflavonifractor phocaeensis	ko04930	K00873	LQ1_Rectum_2A_1191653	k__Bacteria	p__Bacillota	c__Clostridia	o__Eubacteriales	f__Oscillospiraceae	g__Pseudoflavonifractor	LQ1_Rectum_2A_1191653	fdu:GXM22_06055	Human Diseases	Human Diseases; Endocrine and metabolic disease	2.7.1.40	M00001||M00002	PK, pyk	Human Diseases; Endocrine and metabolic disease; Type II diabetes mellitus	TP	Rectum
s__Pseudoflavonifractor phocaeensis	ko04931	K00820|K00688	LQ1_Cecum_2A_868245	k__Bacteria	p__Bacillota	c__Clostridia	o__Eubacteriales	f__Oscillospiraceae	g__Pseudoflavonifractor	LQ1_Cecum_2A_868245	ova:OBV_34600	Human Diseases	Human Diseases; Endocrine and metabolic disease	2.6.1.16	M00892||M00909	glmS, GFPT	Human Diseases; Endocrine and metabolic disease; Insulin resistance	TP	Cecum
s__Pseudoflavonifractor phocaeensis	ko04936	K00128	LQ1_Colon_2A_311439	k__Bacteria	p__Bacillota	c__Clostridia	o__Eubacteriales	f__Oscillospiraceae	g__Pseudoflavonifractor	LQ1_Colon_2A_311439	caer:CSV91_00490	Human Diseases	Human Diseases; Endocrine and metabolic disease	1.2.1.3	M00135||M00913	ALDH	Human Diseases; Endocrine and metabolic disease; Alcoholic liver disease	TP	Colon
s__Ruminococcus sp. HUN007	ko04931	K00688	LQ1_Colon_2A_367617	k__Bacteria	p__Bacillota	c__Clostridia	o__Eubacteriales	f__Oscillospiraceae	g__Ruminococcus	LQ1_Colon_2A_367617	rch:RUM_23270	Human Diseases	Human Diseases; Endocrine and metabolic disease	2.4.1.1	M00855	PYG, glgP	Human Diseases; Endocrine and metabolic disease; Insulin resistance	TP	Colon
s__Terrisporobacter sp.	ko04931	K00688	LQ1_Stomach_2A_34751	k__Bacteria	p__Bacillota	c__Clostridia	o__Peptostreptococcales	f__Peptostreptococcaceae	g__Terrisporobacter	LQ1_Stomach_2A_34751	ibr:NQ514_00405	Human Diseases	Human Diseases; Endocrine and metabolic disease	2.4.1.1	M00855	PYG, glgP	Human Diseases; Endocrine and metabolic disease; Insulin resistance	TP	Stomach
s__Treponema bryantii	ko04930	K00844	LQ1_Rectum_2A_1199707	k__Bacteria	p__Spirochaetota	c__Spirochaetia	o__Spirochaetales	f__Treponemataceae	g__Treponema	LQ1_Rectum_2A_1199707	tsk:HRI97_02590	Human Diseases	Human Diseases; Endocrine and metabolic disease	2.7.1.1	M00001||M00549||M00892	HK	Human Diseases; Endocrine and metabolic disease; Type II diabetes mellitus	TP	Rectum
s__Treponema porcinum	ko04930	K00844	LQ1_Rectum_2A_1417035	k__Bacteria	p__Spirochaetota	c__Spirochaetia	o__Spirochaetales	f__Treponemataceae	g__Treponema	LQ1_Rectum_2A_1417035	tsk:HRI97_02590	Human Diseases	Human Diseases; Endocrine and metabolic disease	2.7.1.1	M00001||M00549||M00892	HK	Human Diseases; Endocrine and metabolic disease; Type II diabetes mellitus	TP	Rectum
s__Treponema porcinum	ko04931	K01596|K00688	LQ1_Rectum_2A_444864	k__Bacteria	p__Spirochaetota	c__Spirochaetia	o__Spirochaetales	f__Treponemataceae	g__Treponema	LQ1_Rectum_2A_444864	tsu:Tresu_2076	Human Diseases	Human Diseases; Endocrine and metabolic disease	4.1.1.32	M00003	E4.1.1.32, pckA, PCK	Human Diseases; Endocrine and metabolic disease; Insulin resistance	TP	Rectum
s__Treponema sp.	ko04930	K00844	LQ1_Rectum_2A_1059923	k__Bacteria	p__Spirochaetota	c__Spirochaetia	o__Spirochaetales	f__Treponemataceae	g__Treponema	LQ1_Rectum_2A_1059923	trc:DYE49_06280	Human Diseases	Human Diseases; Endocrine and metabolic disease	2.7.1.1	M00001||M00549||M00892	HK	Human Diseases; Endocrine and metabolic disease; Type II diabetes mellitus	TP	Rectum
s__Treponema sp.	ko04931	K00688	LQ1_Colon_2A_987171	k__Bacteria	p__Spirochaetota	c__Spirochaetia	o__Spirochaetales	f__Treponemataceae	g__Treponema	LQ1_Colon_2A_987171	tper:IWA51_03785	Human Diseases	Human Diseases; Endocrine and metabolic disease	2.4.1.1	M00855	PYG, glgP	Human Diseases; Endocrine and metabolic disease; Insulin resistance	TP	Colon
s__Vescimonas sp.	ko04931	K00820	LQ2_Cecum_2A_460966	k__Bacteria	p__Bacillota	c__Clostridia	o__Eubacteriales	f__Oscillospiraceae	g__Vescimonas	LQ2_Cecum_2A_460966	vcop:MM50RIKEN_03580	Human Diseases	Human Diseases; Endocrine and metabolic disease	2.6.1.16	M00892||M00909	glmS, GFPT	Human Diseases; Endocrine and metabolic disease; Insulin resistance	TP	Cecum
s__Xylanibacter muris	ko04930	K00873	LQ1_Colon_2A_898113	k__Bacteria	p__Bacteroidota	c__Bacteroidia	o__Bacteroidales	f__Prevotellaceae	g__Xylanibacter	LQ1_Colon_2A_898113	pru:PRU_0684	Human Diseases	Human Diseases; Endocrine and metabolic disease	2.7.1.40	M00001||M00002	PK, pyk	Human Diseases; Endocrine and metabolic disease; Type II diabetes mellitus	TP	Colon
s__Xylanibacter muris	ko04931	K00688	LQ2_Colon_2A_279888	k__Bacteria	p__Bacteroidota	c__Bacteroidia	o__Bacteroidales	f__Prevotellaceae	g__Xylanibacter	LQ2_Colon_2A_279888	dun:FDZ78_09540	Human Diseases	Human Diseases; Endocrine and metabolic disease	2.4.1.1	M00855	PYG, glgP	Human Diseases; Endocrine and metabolic disease; Insulin resistance	TP	Colon
s__Xylanibacter rodentium	ko04931	K00820|K00688	LQ1_Cecum_2A_916564	k__Bacteria	p__Bacteroidota	c__Bacteroidia	o__Bacteroidales	f__Prevotellaceae	g__Xylanibacter	LQ1_Cecum_2A_916564	pcoi:LK433_14305	Human Diseases	Human Diseases; Endocrine and metabolic disease	2.6.1.16	M00892||M00909	glmS, GFPT	Human Diseases; Endocrine and metabolic disease; Insulin resistance	TP	Cecum
s__uncultured Clostridium sp.	ko04930	K00873	LQ1_Cecum_2A_1179727	k__Bacteria	p__Bacillota	c__Clostridia	o__Eubacteriales	f__Clostridiaceae	g__Clostridium	LQ1_Cecum_2A_1179727	csb:CLSA_c30600	Human Diseases	Human Diseases; Endocrine and metabolic disease	2.7.1.40	M00001||M00002	PK, pyk	Human Diseases; Endocrine and metabolic disease; Type II diabetes mellitus	TP	Cecum
s__uncultured Clostridium sp.	ko04931	K00820|K00688	LQ1_Cecum_2A_177005	k__Bacteria	p__Bacillota	c__Clostridia	o__Eubacteriales	f__Clostridiaceae	g__Clostridium	LQ1_Cecum_2A_177005	ctae:BGI42_01535	Human Diseases	Human Diseases; Endocrine and metabolic disease	2.6.1.16	M00892||M00909	glmS, GFPT	Human Diseases; Endocrine and metabolic disease; Insulin resistance	TP	Cecum
s__uncultured Dysosmobacter sp.	ko04930	K00873	LQ2_Cecum_2A_71456	k__Bacteria	p__Bacillota	c__Clostridia	o__Eubacteriales	f__Oscillospiraceae	g__Dysosmobacter	LQ2_Cecum_2A_71456	fpa:FPR_25720	Human Diseases	Human Diseases; Endocrine and metabolic disease	2.7.1.40	M00001||M00002	PK, pyk	Human Diseases; Endocrine and metabolic disease; Type II diabetes mellitus	TP	Cecum
s__uncultured Dysosmobacter sp.	ko04931	K00820	LQ1_Cecum_2A_1164407	k__Bacteria	p__Bacillota	c__Clostridia	o__Eubacteriales	f__Oscillospiraceae	g__Dysosmobacter	LQ1_Cecum_2A_1164407	ova:OBV_19530	Human Diseases	Human Diseases; Endocrine and metabolic disease	2.6.1.16	M00892||M00909	glmS, GFPT	Human Diseases; Endocrine and metabolic disease; Insulin resistance	TP	Cecum
s__uncultured Dysosmobacter sp.	ko04936	K00128	LQ1_Cecum_2A_1260535	k__Bacteria	p__Bacillota	c__Clostridia	o__Eubacteriales	f__Oscillospiraceae	g__Dysosmobacter	LQ1_Cecum_2A_1260535	pfaa:MM59RIKEN_19010	Human Diseases	Human Diseases; Endocrine and metabolic disease	1.2.1.3	M00135||M00913	ALDH	Human Diseases; Endocrine and metabolic disease; Alcoholic liver disease	TP	Cecum
s__uncultured Lactobacillus sp.	ko04931	K00820	LQ1_Cecum_2A_1121264	k__Bacteria	p__Bacillota	c__Bacilli	o__Lactobacillales	f__Lactobacillaceae	g__Lactobacillus	LQ1_Cecum_2A_1121264	ssun:H9Q77_13635	Human Diseases	Human Diseases; Endocrine and metabolic disease	2.6.1.16	M00892||M00909	glmS, GFPT	Human Diseases; Endocrine and metabolic disease; Insulin resistance	TP	Cecum
s__uncultured Methanobrevibacter sp.	ko04931	K00820	LQ1_Rectum_2A_68670	k__Archaea	p__Euryarchaeota	c__Methanobacteria	o__Methanobacteriales	f__Methanobacteriaceae	g__Methanobrevibacter	LQ1_Rectum_2A_68670	meye:TL18_06795	Human Diseases	Human Diseases; Endocrine and metabolic disease	2.6.1.16	M00892||M00909	glmS, GFPT	Human Diseases; Endocrine and metabolic disease; Insulin resistance	TP	Rectum
s__uncultured Treponema sp.	ko04931	K01596	LQ1_Rectum_2A_1455213	k__Bacteria	p__Spirochaetota	c__Spirochaetia	o__Spirochaetales	f__Treponemataceae	g__Treponema	LQ1_Rectum_2A_1455213	trc:DYE49_08425	Human Diseases	Human Diseases; Endocrine and metabolic disease	4.1.1.32	M00003	E4.1.1.32, pckA, PCK	Human Diseases; Endocrine and metabolic disease; Insulin resistance	TP	Rectum
s__uncultured Treponema sp.	ko04934	K01679	LQ2_Cecum_2A_240552	k__Bacteria	p__Spirochaetota	c__Spirochaetia	o__Spirochaetales	f__Treponemataceae	g__Treponema	LQ2_Cecum_2A_240552	tsu:Tresu_1313	Human Diseases	Human Diseases; Endocrine and metabolic disease	4.2.1.2	M00009||M00011||M00173||M00376	E4.2.1.2B, fumC, FH	Human Diseases; Endocrine and metabolic disease; Cushing syndrome	TP	Cecum
s__uncultured bacterium	ko04931	K00688	LQ1_Jejunum_2A_521994	k__Bacteria	p__Unclassified	c__Unclassified	o__Unclassified	f__Unclassified	g__Unclassified	LQ1_Jejunum_2A_521994	psiu:116740560	Human Diseases	Human Diseases; Endocrine and metabolic disease	2.4.1.1	M00855	PYG, glgP	Human Diseases; Endocrine and metabolic disease; Insulin resistance	TP	Jejunum
s__Clostridia bacterium	ko05340	K01488	LQ1_Rectum_2A_831539	k__Bacteria	p__Bacillota	c__Clostridia	o__Unclassified	f__Unclassified	g__Unclassified	LQ1_Rectum_2A_831539	cpro:CPRO_27240	Human Diseases	Human Diseases; Immune disease	3.5.4.4	M00958	add, ADA	Human Diseases; Immune disease; Primary immunodeficiency	TP	Rectum
s__Dysosmobacter sp.	ko05340	K01488	LQ1_Cecum_2A_1102541	k__Bacteria	p__Bacillota	c__Clostridia	o__Eubacteriales	f__Oscillospiraceae	g__Dysosmobacter	LQ1_Cecum_2A_1102541	bull:JOS54_05130	Human Diseases	Human Diseases; Immune disease	3.5.4.4	M00958	add, ADA	Human Diseases; Immune disease; Primary immunodeficiency	TP	Cecum
s__Faecalicatena contorta	ko05340	K01488	LQ1_Cecum_2A_1104895	k__Bacteria	p__Bacillota	c__Clostridia	o__Lachnospirales	f__Lachnospiraceae	g__Faecalicatena	LQ1_Cecum_2A_1104895	rto:RTO_23430	Human Diseases	Human Diseases; Immune disease	3.5.4.4	M00958	add, ADA	Human Diseases; Immune disease; Primary immunodeficiency	TP	Cecum
s__Lactobacillus amylovorus	ko05340	K01488	LQ1_Cecum_2A_1223070	k__Bacteria	p__Bacillota	c__Bacilli	o__Lactobacillales	f__Lactobacillaceae	g__Lactobacillus	LQ1_Cecum_2A_1223070	lcr:LCRIS_01508	Human Diseases	Human Diseases; Immune disease	3.5.4.4	M00958	add, ADA	Human Diseases; Immune disease; Primary immunodeficiency	TP	Cecum
s__Lactobacillus delbrueckii	ko05340	K01488	LQ1_Stomach_2A_289988	k__Bacteria	p__Bacillota	c__Bacilli	o__Lactobacillales	f__Lactobacillaceae	g__Lactobacillus	LQ1_Stomach_2A_289988	ldl:LBU_1256	Human Diseases	Human Diseases; Immune disease	3.5.4.4	M00958	add, ADA	Human Diseases; Immune disease; Primary immunodeficiency	TP	Stomach
s__Oscillospiraceae bacterium	ko05340	K01488	LQ2_Cecum_2A_1013212	k__Bacteria	p__Bacillota	c__Clostridia	o__Eubacteriales	f__Oscillospiraceae	g__Unclassified	LQ2_Cecum_2A_1013212	cpro:CPRO_27240	Human Diseases	Human Diseases; Immune disease	3.5.4.4	M00958	add, ADA	Human Diseases; Immune disease; Primary immunodeficiency	TP	Cecum
s__Ruminococcus sp. HUN007	ko05340	K01488	LQ2_Cecum_2A_891017	k__Bacteria	p__Bacillota	c__Clostridia	o__Eubacteriales	f__Oscillospiraceae	g__Ruminococcus	LQ2_Cecum_2A_891017	tper:IWA51_10895	Human Diseases	Human Diseases; Immune disease	3.5.4.4	M00958	add, ADA	Human Diseases; Immune disease; Primary immunodeficiency	TP	Cecum
s__Treponema porcinum	ko05323	K02152	LQ1_Cecum_2A_773327	k__Bacteria	p__Spirochaetota	c__Spirochaetia	o__Spirochaetales	f__Treponemataceae	g__Treponema	LQ1_Cecum_2A_773327	tpav:HRQ91_08435	Human Diseases	Human Diseases; Immune disease	-	M00160	ATPeV1G, ATP6G	Human Diseases; Immune disease; Rheumatoid arthritis	TP	Cecum
s__Treponema porcinum	ko05340	K01488	LQ2_Cecum_2A_564959	k__Bacteria	p__Spirochaetota	c__Spirochaetia	o__Spirochaetales	f__Treponemataceae	g__Treponema	LQ2_Cecum_2A_564959	tper:IWA51_10895	Human Diseases	Human Diseases; Immune disease	3.5.4.4	M00958	add, ADA	Human Diseases; Immune disease; Primary immunodeficiency	TP	Cecum
s__Treponema sp.	ko05340	K01488	LQ1_Colon_2A_2594	k__Bacteria	p__Spirochaetota	c__Spirochaetia	o__Spirochaetales	f__Treponemataceae	g__Treponema	LQ1_Colon_2A_2594	bmas:LK422_08440	Human Diseases	Human Diseases; Immune disease	3.5.4.4	M00958	add, ADA	Human Diseases; Immune disease; Primary immunodeficiency	TP	Colon
s__uncultured Treponema sp.	ko05340	K01488	LQ1_Cecum_2A_1198063	k__Bacteria	p__Spirochaetota	c__Spirochaetia	o__Spirochaetales	f__Treponemataceae	g__Treponema	LQ1_Cecum_2A_1198063	liq:KBW87_04220	Human Diseases	Human Diseases; Immune disease	3.5.4.4	M00958	add, ADA	Human Diseases; Immune disease; Primary immunodeficiency	TP	Cecum
s__Acinetobacter baumannii	ko05130	K08738	LQ1_Jejunum_2A_1618470	k__Bacteria	p__Pseudomonadota	c__Gammaproteobacteria	o__Moraxellales	f__Moraxellaceae	g__Acinetobacter	LQ1_Jejunum_2A_1618470	bbub:102391189	Human Diseases	Human Diseases; Infectious disease: bacterial	-	-	CYC	Human Diseases; Infectious disease: bacterial; Pathogenic Escherichia coli infection	TP	Jejunum
s__Acinetobacter baumannii	ko05131	K08738	LQ1_Jejunum_2A_1618470	k__Bacteria	p__Pseudomonadota	c__Gammaproteobacteria	o__Moraxellales	f__Moraxellaceae	g__Acinetobacter	LQ1_Jejunum_2A_1618470	bbub:102391189	Human Diseases	Human Diseases; Infectious disease: bacterial	-	-	CYC	Human Diseases; Infectious disease: bacterial; Shigellosis	TP	Jejunum
s__Acinetobacter baumannii	ko05132	K08738	LQ1_Jejunum_2A_1618470	k__Bacteria	p__Pseudomonadota	c__Gammaproteobacteria	o__Moraxellales	f__Moraxellaceae	g__Acinetobacter	LQ1_Jejunum_2A_1618470	bbub:102391189	Human Diseases	Human Diseases; Infectious disease: bacterial	-	-	CYC	Human Diseases; Infectious disease: bacterial; Salmonella infection	TP	Jejunum
s__Acinetobacter baumannii	ko05134	K08738	LQ1_Jejunum_2A_1618470	k__Bacteria	p__Pseudomonadota	c__Gammaproteobacteria	o__Moraxellales	f__Moraxellaceae	g__Acinetobacter	LQ1_Jejunum_2A_1618470	bbub:102391189	Human Diseases	Human Diseases; Infectious disease: bacterial	-	-	CYC	Human Diseases; Infectious disease: bacterial; Legionellosis	TP	Jejunum
s__Acinetobacter baumannii	ko05152	K08738	LQ1_Jejunum_2A_1618470	k__Bacteria	p__Pseudomonadota	c__Gammaproteobacteria	o__Moraxellales	f__Moraxellaceae	g__Acinetobacter	LQ1_Jejunum_2A_1618470	bbub:102391189	Human Diseases	Human Diseases; Infectious disease: bacterial	-	-	CYC	Human Diseases; Infectious disease: bacterial; Tuberculosis	TP	Jejunum
s__Clostridia bacterium	ko05130	K00134	LQ1_Rectum_2A_1078219	k__Bacteria	p__Bacillota	c__Clostridia	o__Unclassified	f__Unclassified	g__Unclassified	LQ1_Rectum_2A_1078219	cthd:CDO33_15090	Human Diseases	Human Diseases; Infectious disease: bacterial	1.2.1.12	M00001||M00002||M00003||M00165||M00308||M00552	GAPDH, gapA	Human Diseases; Infectious disease: bacterial; Pathogenic Escherichia coli infection	TP	Rectum
s__Clostridia bacterium	ko05132	K00134	LQ1_Rectum_2A_1078219	k__Bacteria	p__Bacillota	c__Clostridia	o__Unclassified	f__Unclassified	g__Unclassified	LQ1_Rectum_2A_1078219	cthd:CDO33_15090	Human Diseases	Human Diseases; Infectious disease: bacterial	1.2.1.12	M00001||M00002||M00003||M00165||M00308||M00552	GAPDH, gapA	Human Diseases; Infectious disease: bacterial; Salmonella infection	TP	Rectum
s__Clostridia bacterium	ko05150	K14188	LQ1_Rectum_2A_846573	k__Bacteria	p__Bacillota	c__Clostridia	o__Unclassified	f__Unclassified	g__Unclassified	LQ1_Rectum_2A_846573	ral:Rumal_1038	Human Diseases	Human Diseases; Infectious disease: bacterial	6.1.1.13	M00725	dltC	Human Diseases; Infectious disease: bacterial; Staphylococcus aureus infection	TP	Rectum
s__Clostridiales bacterium	ko05130	K00134	LQ1_Rectum_2A_1308615	k__Bacteria	p__Bacillota	c__Clostridia	o__Eubacteriales	f__Unclassified	g__Unclassified	LQ1_Rectum_2A_1308615	etm:CE91St48_20780	Human Diseases	Human Diseases; Infectious disease: bacterial	1.2.1.12	M00001||M00002||M00003||M00165||M00308||M00552	GAPDH, gapA	Human Diseases; Infectious disease: bacterial; Pathogenic Escherichia coli infection	TP	Rectum
s__Clostridiales bacterium	ko05131	K00844	LQ1_Rectum_2A_653494	k__Bacteria	p__Bacillota	c__Clostridia	o__Eubacteriales	f__Unclassified	g__Unclassified	LQ1_Rectum_2A_653494	ibu:IB211_02287c	Human Diseases	Human Diseases; Infectious disease: bacterial	2.7.1.1	M00001||M00549||M00892	HK	Human Diseases; Infectious disease: bacterial; Shigellosis	TP	Rectum
s__Clostridiales bacterium	ko05132	K00134	LQ1_Rectum_2A_1308615	k__Bacteria	p__Bacillota	c__Clostridia	o__Eubacteriales	f__Unclassified	g__Unclassified	LQ1_Rectum_2A_1308615	etm:CE91St48_20780	Human Diseases	Human Diseases; Infectious disease: bacterial	1.2.1.12	M00001||M00002||M00003||M00165||M00308||M00552	GAPDH, gapA	Human Diseases; Infectious disease: bacterial; Salmonella infection	TP	Rectum
s__Clostridiales bacterium	ko05150	K03367	LQ1_Rectum_2A_409550	k__Bacteria	p__Bacillota	c__Clostridia	o__Eubacteriales	f__Unclassified	g__Unclassified	LQ1_Rectum_2A_409550	cls:CXIVA_15740	Human Diseases	Human Diseases; Infectious disease: bacterial	6.1.1.13	M00725	dltA	Human Diseases; Infectious disease: bacterial; Staphylococcus aureus infection	TP	Rectum
s__Clostridium sp.	ko05130	K00134	LQ1_Rectum_2A_1211083	k__Bacteria	p__Bacillota	c__Clostridia	o__Eubacteriales	f__Clostridiaceae	g__Clostridium	LQ1_Rectum_2A_1211083	apal:BN85402660	Human Diseases	Human Diseases; Infectious disease: bacterial	1.2.1.12	M00001||M00002||M00003||M00165||M00308||M00552	GAPDH, gapA	Human Diseases; Infectious disease: bacterial; Pathogenic Escherichia coli infection	TP	Rectum
s__Clostridium sp.	ko05132	K00134	LQ1_Rectum_2A_1211083	k__Bacteria	p__Bacillota	c__Clostridia	o__Eubacteriales	f__Clostridiaceae	g__Clostridium	LQ1_Rectum_2A_1211083	apal:BN85402660	Human Diseases	Human Diseases; Infectious disease: bacterial	1.2.1.12	M00001||M00002||M00003||M00165||M00308||M00552	GAPDH, gapA	Human Diseases; Infectious disease: bacterial; Salmonella infection	TP	Rectum
s__Clostridium sp. CAG:1193	ko05130	K00134	LQ1_Rectum_2A_174982	k__Bacteria	p__Bacillota	c__Clostridia	o__Eubacteriales	f__Clostridiaceae	g__Clostridium	LQ1_Rectum_2A_174982	smf:Smon_0018	Human Diseases	Human Diseases; Infectious disease: bacterial	1.2.1.12	M00001||M00002||M00003||M00165||M00308||M00552	GAPDH, gapA	Human Diseases; Infectious disease: bacterial; Pathogenic Escherichia coli infection	TP	Rectum
s__Clostridium sp. CAG:1193	ko05132	K00134	LQ1_Rectum_2A_174982	k__Bacteria	p__Bacillota	c__Clostridia	o__Eubacteriales	f__Clostridiaceae	g__Clostridium	LQ1_Rectum_2A_174982	smf:Smon_0018	Human Diseases	Human Diseases; Infectious disease: bacterial	1.2.1.12	M00001||M00002||M00003||M00165||M00308||M00552	GAPDH, gapA	Human Diseases; Infectious disease: bacterial; Salmonella infection	TP	Rectum
s__Dysosmobacter sp.	ko05130	K00134	LQ1_Colon_2A_985368	k__Bacteria	p__Bacillota	c__Clostridia	o__Eubacteriales	f__Oscillospiraceae	g__Dysosmobacter	LQ1_Colon_2A_985368	pfaa:MM59RIKEN_19150	Human Diseases	Human Diseases; Infectious disease: bacterial	1.2.1.12	M00001||M00002||M00003||M00165||M00308||M00552	GAPDH, gapA	Human Diseases; Infectious disease: bacterial; Pathogenic Escherichia coli infection	TP	Colon
s__Dysosmobacter sp.	ko05132	K00134	LQ1_Colon_2A_985368	k__Bacteria	p__Bacillota	c__Clostridia	o__Eubacteriales	f__Oscillospiraceae	g__Dysosmobacter	LQ1_Colon_2A_985368	pfaa:MM59RIKEN_19150	Human Diseases	Human Diseases; Infectious disease: bacterial	1.2.1.12	M00001||M00002||M00003||M00165||M00308||M00552	GAPDH, gapA	Human Diseases; Infectious disease: bacterial; Salmonella infection	TP	Colon
s__Evtepia sp.	ko05150	K03367	LQ2_Colon_2A_362342	k__Bacteria	p__Bacillota	c__Clostridia	o__Eubacteriales	f__Unclassified	g__Evtepia	LQ2_Colon_2A_362342	cpro:CPRO_10560	Human Diseases	Human Diseases; Infectious disease: bacterial	6.1.1.13	M00725	dltA	Human Diseases; Infectious disease: bacterial; Staphylococcus aureus infection	TP	Colon
s__Faecalicatena contorta	ko05130	K00134	LQ2_Cecum_2A_273374	k__Bacteria	p__Bacillota	c__Clostridia	o__Lachnospirales	f__Lachnospiraceae	g__Faecalicatena	LQ2_Cecum_2A_273374	dfm:NQ560_08215	Human Diseases	Human Diseases; Infectious disease: bacterial	1.2.1.12	M00001||M00002||M00003||M00165||M00308||M00552	GAPDH, gapA	Human Diseases; Infectious disease: bacterial; Pathogenic Escherichia coli infection	TP	Cecum
s__Faecalicatena contorta	ko05132	K00134	LQ2_Cecum_2A_273374	k__Bacteria	p__Bacillota	c__Clostridia	o__Lachnospirales	f__Lachnospiraceae	g__Faecalicatena	LQ2_Cecum_2A_273374	dfm:NQ560_08215	Human Diseases	Human Diseases; Infectious disease: bacterial	1.2.1.12	M00001||M00002||M00003||M00165||M00308||M00552	GAPDH, gapA	Human Diseases; Infectious disease: bacterial; Salmonella infection	TP	Cecum
s__Faecalicatena contorta	ko05150	K03367	LQ1_Cecum_2A_1085068	k__Bacteria	p__Bacillota	c__Clostridia	o__Lachnospirales	f__Lachnospiraceae	g__Faecalicatena	LQ1_Cecum_2A_1085068	csci:HDCHBGLK_03669	Human Diseases	Human Diseases; Infectious disease: bacterial	6.1.1.13	M00725	dltA	Human Diseases; Infectious disease: bacterial; Staphylococcus aureus infection	TP	Cecum
s__Firmicutes bacterium CAG:238	ko05130	K00134	LQ1_Rectum_2A_1135058	k__Bacteria	p__Bacillota	c__Unclassified	o__Unclassified	f__Unclassified	g__Unclassified	LQ1_Rectum_2A_1135058	etm:CE91St48_09290	Human Diseases	Human Diseases; Infectious disease: bacterial	1.2.1.12	M00001||M00002||M00003||M00165||M00308||M00552	GAPDH, gapA	Human Diseases; Infectious disease: bacterial; Pathogenic Escherichia coli infection	TP	Rectum
s__Firmicutes bacterium CAG:238	ko05132	K00134	LQ1_Rectum_2A_1135058	k__Bacteria	p__Bacillota	c__Unclassified	o__Unclassified	f__Unclassified	g__Unclassified	LQ1_Rectum_2A_1135058	etm:CE91St48_09290	Human Diseases	Human Diseases; Infectious disease: bacterial	1.2.1.12	M00001||M00002||M00003||M00165||M00308||M00552	GAPDH, gapA	Human Diseases; Infectious disease: bacterial; Salmonella infection	TP	Rectum
s__Firmicutes bacterium CAG:555	ko05130	K00134	LQ1_Colon_2A_432469	k__Bacteria	p__Bacillota	c__Unclassified	o__Unclassified	f__Unclassified	g__Unclassified	LQ1_Colon_2A_432469	obj:EIO64_10645	Human Diseases	Human Diseases; Infectious disease: bacterial	1.2.1.12	M00001||M00002||M00003||M00165||M00308||M00552	GAPDH, gapA	Human Diseases; Infectious disease: bacterial; Pathogenic Escherichia coli infection	TP	Colon
s__Firmicutes bacterium CAG:555	ko05131	K00844	LQ1_Rectum_2A_1330962	k__Bacteria	p__Bacillota	c__Unclassified	o__Unclassified	f__Unclassified	g__Unclassified	LQ1_Rectum_2A_1330962	ibu:IB211_02287c	Human Diseases	Human Diseases; Infectious disease: bacterial	2.7.1.1	M00001||M00549||M00892	HK	Human Diseases; Infectious disease: bacterial; Shigellosis	TP	Rectum
s__Firmicutes bacterium CAG:555	ko05132	K00134	LQ1_Colon_2A_432469	k__Bacteria	p__Bacillota	c__Unclassified	o__Unclassified	f__Unclassified	g__Unclassified	LQ1_Colon_2A_432469	obj:EIO64_10645	Human Diseases	Human Diseases; Infectious disease: bacterial	1.2.1.12	M00001||M00002||M00003||M00165||M00308||M00552	GAPDH, gapA	Human Diseases; Infectious disease: bacterial; Salmonella infection	TP	Colon
s__Firmicutes bacterium CAG:555	ko05150	K03367	LQ1_Rectum_2A_22656	k__Bacteria	p__Bacillota	c__Unclassified	o__Unclassified	f__Unclassified	g__Unclassified	LQ1_Rectum_2A_22656	hsd:SD1D_1577	Human Diseases	Human Diseases; Infectious disease: bacterial	6.1.1.13	M00725	dltA	Human Diseases; Infectious disease: bacterial; Staphylococcus aureus infection	TP	Rectum
s__Fusibacillus kribbianus	ko05130	K00134	LQ2_Cecum_2A_1060236	k__Bacteria	p__Bacillota	c__Clostridia	o__Lachnospirales	f__Lachnospiraceae	g__Fusibacillus	LQ2_Cecum_2A_1060236	qdo:H9Q78_13350	Human Diseases	Human Diseases; Infectious disease: bacterial	1.2.1.12	M00001||M00002||M00003||M00165||M00308||M00552	GAPDH, gapA	Human Diseases; Infectious disease: bacterial; Pathogenic Escherichia coli infection	TP	Cecum
s__Fusibacillus kribbianus	ko05132	K00134	LQ2_Cecum_2A_1060236	k__Bacteria	p__Bacillota	c__Clostridia	o__Lachnospirales	f__Lachnospiraceae	g__Fusibacillus	LQ2_Cecum_2A_1060236	qdo:H9Q78_13350	Human Diseases	Human Diseases; Infectious disease: bacterial	1.2.1.12	M00001||M00002||M00003||M00165||M00308||M00552	GAPDH, gapA	Human Diseases; Infectious disease: bacterial; Salmonella infection	TP	Cecum
s__Intestinibacter sp.	ko05130	K00134	LQ2_Cecum_2A_1317072	k__Bacteria	p__Bacillota	c__Clostridia	o__Peptostreptococcales	f__Peptostreptococcaceae	g__Intestinibacter	LQ2_Cecum_2A_1317072	ibr:NQ514_08980	Human Diseases	Human Diseases; Infectious disease: bacterial	1.2.1.12	M00001||M00002||M00003||M00165||M00308||M00552	GAPDH, gapA	Human Diseases; Infectious disease: bacterial; Pathogenic Escherichia coli infection	TP	Cecum
s__Intestinibacter sp.	ko05132	K00134	LQ2_Cecum_2A_1317072	k__Bacteria	p__Bacillota	c__Clostridia	o__Peptostreptococcales	f__Peptostreptococcaceae	g__Intestinibacter	LQ2_Cecum_2A_1317072	ibr:NQ514_08980	Human Diseases	Human Diseases; Infectious disease: bacterial	1.2.1.12	M00001||M00002||M00003||M00165||M00308||M00552	GAPDH, gapA	Human Diseases; Infectious disease: bacterial; Salmonella infection	TP	Cecum
s__Klebsiella pneumoniae	ko05130	K00134	LQ1_Stomach_2A_103688	k__Bacteria	p__Pseudomonadota	c__Gammaproteobacteria	o__Enterobacterales	f__Enterobacteriaceae	g__Klebsiella	LQ1_Stomach_2A_103688	kpi:D364_06210	Human Diseases	Human Diseases; Infectious disease: bacterial	1.2.1.12	M00001||M00002||M00003||M00165||M00308||M00552	GAPDH, gapA	Human Diseases; Infectious disease: bacterial; Pathogenic Escherichia coli infection	TP	Stomach
s__Klebsiella pneumoniae	ko05131	K00844	LQ1_Jejunum_2A_1230614	k__Bacteria	p__Pseudomonadota	c__Gammaproteobacteria	o__Enterobacterales	f__Enterobacteriaceae	g__Klebsiella	LQ1_Jejunum_2A_1230614	pcri:104034122	Human Diseases	Human Diseases; Infectious disease: bacterial	2.7.1.1	M00001||M00549||M00892	HK	Human Diseases; Infectious disease: bacterial; Shigellosis	TP	Jejunum
s__Klebsiella pneumoniae	ko05132	K00134	LQ1_Stomach_2A_103688	k__Bacteria	p__Pseudomonadota	c__Gammaproteobacteria	o__Enterobacterales	f__Enterobacteriaceae	g__Klebsiella	LQ1_Stomach_2A_103688	kpi:D364_06210	Human Diseases	Human Diseases; Infectious disease: bacterial	1.2.1.12	M00001||M00002||M00003||M00165||M00308||M00552	GAPDH, gapA	Human Diseases; Infectious disease: bacterial; Salmonella infection	TP	Stomach
s__Lachnospiraceae bacterium A4	ko05150	K03367	LQ1_Cecum_2A_969521	k__Bacteria	p__Bacillota	c__Clostridia	o__Lachnospirales	f__Lachnospiraceae	g__Unclassified	LQ1_Cecum_2A_969521	fnn:FSC774_04460	Human Diseases	Human Diseases; Infectious disease: bacterial	6.1.1.13	M00725	dltA	Human Diseases; Infectious disease: bacterial; Staphylococcus aureus infection	TP	Cecum
s__Lacrimispora saccharolytica	ko05130	K00134	LQ1_Colon_2A_291568	k__Bacteria	p__Bacillota	c__Clostridia	o__Lachnospirales	f__Lachnospiraceae	g__Lacrimispora	LQ1_Colon_2A_291568	cso:CLS_28890	Human Diseases	Human Diseases; Infectious disease: bacterial	1.2.1.12	M00001||M00002||M00003||M00165||M00308||M00552	GAPDH, gapA	Human Diseases; Infectious disease: bacterial; Pathogenic Escherichia coli infection	TP	Colon
s__Lacrimispora saccharolytica	ko05132	K00134	LQ1_Colon_2A_291568	k__Bacteria	p__Bacillota	c__Clostridia	o__Lachnospirales	f__Lachnospiraceae	g__Lacrimispora	LQ1_Colon_2A_291568	cso:CLS_28890	Human Diseases	Human Diseases; Infectious disease: bacterial	1.2.1.12	M00001||M00002||M00003||M00165||M00308||M00552	GAPDH, gapA	Human Diseases; Infectious disease: bacterial; Salmonella infection	TP	Colon
s__Lactobacillus crispatus	ko05150	K03367	LQ1_Cecum_2A_801022	k__Bacteria	p__Bacillota	c__Bacilli	o__Lactobacillales	f__Lactobacillaceae	g__Lactobacillus	LQ1_Cecum_2A_801022	lad:LA14_1916	Human Diseases	Human Diseases; Infectious disease: bacterial	6.1.1.13	M00725	dltA	Human Diseases; Infectious disease: bacterial; Staphylococcus aureus infection	TP	Cecum
s__Limosilactobacillus reuteri	ko05130	K00134	LQ1_Cecum_2A_307640	k__Bacteria	p__Bacillota	c__Bacilli	o__Lactobacillales	f__Lactobacillaceae	g__Limosilactobacillus	LQ1_Cecum_2A_307640	lru:HMPREF0538_21606	Human Diseases	Human Diseases; Infectious disease: bacterial	1.2.1.12	M00001||M00002||M00003||M00165||M00308||M00552	GAPDH, gapA	Human Diseases; Infectious disease: bacterial; Pathogenic Escherichia coli infection	TP	Cecum
s__Limosilactobacillus reuteri	ko05132	K00134	LQ1_Cecum_2A_307640	k__Bacteria	p__Bacillota	c__Bacilli	o__Lactobacillales	f__Lactobacillaceae	g__Limosilactobacillus	LQ1_Cecum_2A_307640	lru:HMPREF0538_21606	Human Diseases	Human Diseases; Infectious disease: bacterial	1.2.1.12	M00001||M00002||M00003||M00165||M00308||M00552	GAPDH, gapA	Human Diseases; Infectious disease: bacterial; Salmonella infection	TP	Cecum
s__Marseilla massiliensis	ko05130	K00134	LQ2_Cecum_2A_1079023	k__Bacteria	p__Bacteroidota	c__Bacteroidia	o__Bacteroidales	f__Prevotellaceae	g__Marseilla	LQ2_Cecum_2A_1079023	tfo:BFO_0261	Human Diseases	Human Diseases; Infectious disease: bacterial	1.2.1.12	M00001||M00002||M00003||M00165||M00308||M00552	GAPDH, gapA	Human Diseases; Infectious disease: bacterial; Pathogenic Escherichia coli infection	TP	Cecum
s__Marseilla massiliensis	ko05132	K00134	LQ2_Cecum_2A_1079023	k__Bacteria	p__Bacteroidota	c__Bacteroidia	o__Bacteroidales	f__Prevotellaceae	g__Marseilla	LQ2_Cecum_2A_1079023	tfo:BFO_0261	Human Diseases	Human Diseases; Infectious disease: bacterial	1.2.1.12	M00001||M00002||M00003||M00165||M00308||M00552	GAPDH, gapA	Human Diseases; Infectious disease: bacterial; Salmonella infection	TP	Cecum
s__Megasphaera elsdenii	ko05150	K14188|K03367	LQ1_Stomach_2A_4256	k__Bacteria	p__Bacillota	c__Negativicutes	o__Veillonellales	f__Veillonellaceae	g__Megasphaera	LQ1_Stomach_2A_4256	mhap:JFY71_06690	Human Diseases	Human Diseases; Infectious disease: bacterial	6.1.1.13	M00725	dltC	Human Diseases; Infectious disease: bacterial; Staphylococcus aureus infection	TP	Stomach
s__Mitsuokella multacida	ko05131	K00844	LQ1_Rectum_2A_274805	k__Bacteria	p__Bacillota	c__Negativicutes	o__Selenomonadales	f__Selenomonadaceae	g__Mitsuokella	LQ1_Rectum_2A_274805	sri:SELR_15840	Human Diseases	Human Diseases; Infectious disease: bacterial	2.7.1.1	M00001||M00549||M00892	HK	Human Diseases; Infectious disease: bacterial; Shigellosis	TP	Rectum
s__Prevotella sp.	ko05134	K00239	LQ1_Rectum_2A_816096	k__Bacteria	p__Bacteroidota	c__Bacteroidia	o__Bacteroidales	f__Prevotellaceae	g__Prevotella	LQ1_Rectum_2A_816096	pvf:J5A55_07865	Human Diseases	Human Diseases; Infectious disease: bacterial	1.3.5.1	M00009||M00011||M00149||M00173||M00374||M00376	sdhA, frdA	Human Diseases; Infectious disease: bacterial; Legionellosis	TP	Rectum
s__Roseburia inulinivorans	ko05150	K03367	LQ1_Cecum_2A_241454	k__Bacteria	p__Bacillota	c__Clostridia	o__Lachnospirales	f__Lachnospiraceae	g__Roseburia	LQ1_Cecum_2A_241454	eel:EUBELI_00114	Human Diseases	Human Diseases; Infectious disease: bacterial	6.1.1.13	M00725	dltA	Human Diseases; Infectious disease: bacterial; Staphylococcus aureus infection	TP	Cecum
s__Terrisporobacter sp.	ko05130	K00134	LQ1_Cecum_2A_1049461	k__Bacteria	p__Bacillota	c__Clostridia	o__Peptostreptococcales	f__Peptostreptococcaceae	g__Terrisporobacter	LQ1_Cecum_2A_1049461	tgc:L0P85_01235	Human Diseases	Human Diseases; Infectious disease: bacterial	1.2.1.12	M00001||M00002||M00003||M00165||M00308||M00552	GAPDH, gapA	Human Diseases; Infectious disease: bacterial; Pathogenic Escherichia coli infection	TP	Cecum
s__Terrisporobacter sp.	ko05132	K00134	LQ1_Cecum_2A_1049461	k__Bacteria	p__Bacillota	c__Clostridia	o__Peptostreptococcales	f__Peptostreptococcaceae	g__Terrisporobacter	LQ1_Cecum_2A_1049461	tgc:L0P85_01235	Human Diseases	Human Diseases; Infectious disease: bacterial	1.2.1.12	M00001||M00002||M00003||M00165||M00308||M00552	GAPDH, gapA	Human Diseases; Infectious disease: bacterial; Salmonella infection	TP	Cecum
s__Treponema bryantii	ko05130	K00134	LQ2_Cecum_2A_486756	k__Bacteria	p__Spirochaetota	c__Spirochaetia	o__Spirochaetales	f__Treponemataceae	g__Treponema	LQ2_Cecum_2A_486756	dlo:K5I24_00865	Human Diseases	Human Diseases; Infectious disease: bacterial	1.2.1.12	M00001||M00002||M00003||M00165||M00308||M00552	GAPDH, gapA	Human Diseases; Infectious disease: bacterial; Pathogenic Escherichia coli infection	TP	Cecum
s__Treponema bryantii	ko05131	K00844	LQ1_Rectum_2A_1199707	k__Bacteria	p__Spirochaetota	c__Spirochaetia	o__Spirochaetales	f__Treponemataceae	g__Treponema	LQ1_Rectum_2A_1199707	tsk:HRI97_02590	Human Diseases	Human Diseases; Infectious disease: bacterial	2.7.1.1	M00001||M00549||M00892	HK	Human Diseases; Infectious disease: bacterial; Shigellosis	TP	Rectum
s__Treponema bryantii	ko05132	K00134	LQ2_Cecum_2A_486756	k__Bacteria	p__Spirochaetota	c__Spirochaetia	o__Spirochaetales	f__Treponemataceae	g__Treponema	LQ2_Cecum_2A_486756	dlo:K5I24_00865	Human Diseases	Human Diseases; Infectious disease: bacterial	1.2.1.12	M00001||M00002||M00003||M00165||M00308||M00552	GAPDH, gapA	Human Diseases; Infectious disease: bacterial; Salmonella infection	TP	Cecum
s__Treponema porcinum	ko05110	K02152	LQ1_Cecum_2A_773327	k__Bacteria	p__Spirochaetota	c__Spirochaetia	o__Spirochaetales	f__Treponemataceae	g__Treponema	LQ1_Cecum_2A_773327	tpav:HRQ91_08435	Human Diseases	Human Diseases; Infectious disease: bacterial	-	M00160	ATPeV1G, ATP6G	Human Diseases; Infectious disease: bacterial; Vibrio cholerae infection	TP	Cecum
s__Treponema porcinum	ko05120	K02152	LQ1_Cecum_2A_773327	k__Bacteria	p__Spirochaetota	c__Spirochaetia	o__Spirochaetales	f__Treponemataceae	g__Treponema	LQ1_Cecum_2A_773327	tpav:HRQ91_08435	Human Diseases	Human Diseases; Infectious disease: bacterial	-	M00160	ATPeV1G, ATP6G	Human Diseases; Infectious disease: bacterial; Epithelial cell signaling in Helicobacter pylori infection	TP	Cecum
s__Treponema porcinum	ko05130	K00134	LQ1_Rectum_2A_748014	k__Bacteria	p__Spirochaetota	c__Spirochaetia	o__Spirochaetales	f__Treponemataceae	g__Treponema	LQ1_Rectum_2A_748014	pby:L6471_06120	Human Diseases	Human Diseases; Infectious disease: bacterial	1.2.1.12	M00001||M00002||M00003||M00165||M00308||M00552	GAPDH, gapA	Human Diseases; Infectious disease: bacterial; Pathogenic Escherichia coli infection	TP	Rectum
s__Treponema porcinum	ko05131	K00844	LQ1_Rectum_2A_1417035	k__Bacteria	p__Spirochaetota	c__Spirochaetia	o__Spirochaetales	f__Treponemataceae	g__Treponema	LQ1_Rectum_2A_1417035	tsk:HRI97_02590	Human Diseases	Human Diseases; Infectious disease: bacterial	2.7.1.1	M00001||M00549||M00892	HK	Human Diseases; Infectious disease: bacterial; Shigellosis	TP	Rectum
s__Treponema porcinum	ko05132	K00134	LQ1_Rectum_2A_748014	k__Bacteria	p__Spirochaetota	c__Spirochaetia	o__Spirochaetales	f__Treponemataceae	g__Treponema	LQ1_Rectum_2A_748014	pby:L6471_06120	Human Diseases	Human Diseases; Infectious disease: bacterial	1.2.1.12	M00001||M00002||M00003||M00165||M00308||M00552	GAPDH, gapA	Human Diseases; Infectious disease: bacterial; Salmonella infection	TP	Rectum
s__Treponema sp.	ko05130	K00134	LQ2_Cecum_2A_1017814	k__Bacteria	p__Spirochaetota	c__Spirochaetia	o__Spirochaetales	f__Treponemataceae	g__Treponema	LQ2_Cecum_2A_1017814	pby:L6471_06120	Human Diseases	Human Diseases; Infectious disease: bacterial	1.2.1.12	M00001||M00002||M00003||M00165||M00308||M00552	GAPDH, gapA	Human Diseases; Infectious disease: bacterial; Pathogenic Escherichia coli infection	TP	Cecum
s__Treponema sp.	ko05131	K00844	LQ1_Rectum_2A_1059923	k__Bacteria	p__Spirochaetota	c__Spirochaetia	o__Spirochaetales	f__Treponemataceae	g__Treponema	LQ1_Rectum_2A_1059923	trc:DYE49_06280	Human Diseases	Human Diseases; Infectious disease: bacterial	2.7.1.1	M00001||M00549||M00892	HK	Human Diseases; Infectious disease: bacterial; Shigellosis	TP	Rectum
s__Treponema sp.	ko05132	K00134	LQ2_Cecum_2A_1017814	k__Bacteria	p__Spirochaetota	c__Spirochaetia	o__Spirochaetales	f__Treponemataceae	g__Treponema	LQ2_Cecum_2A_1017814	pby:L6471_06120	Human Diseases	Human Diseases; Infectious disease: bacterial	1.2.1.12	M00001||M00002||M00003||M00165||M00308||M00552	GAPDH, gapA	Human Diseases; Infectious disease: bacterial; Salmonella infection	TP	Cecum
s__Vescimonas sp.	ko05130	K00134	LQ1_Rectum_2A_1394606	k__Bacteria	p__Bacillota	c__Clostridia	o__Eubacteriales	f__Oscillospiraceae	g__Vescimonas	LQ1_Rectum_2A_1394606	vfa:MM35RIKEN_19520	Human Diseases	Human Diseases; Infectious disease: bacterial	1.2.1.12	M00001||M00002||M00003||M00165||M00308||M00552	GAPDH, gapA	Human Diseases; Infectious disease: bacterial; Pathogenic Escherichia coli infection	TP	Rectum
s__Vescimonas sp.	ko05132	K00134	LQ1_Rectum_2A_1394606	k__Bacteria	p__Bacillota	c__Clostridia	o__Eubacteriales	f__Oscillospiraceae	g__Vescimonas	LQ1_Rectum_2A_1394606	vfa:MM35RIKEN_19520	Human Diseases	Human Diseases; Infectious disease: bacterial	1.2.1.12	M00001||M00002||M00003||M00165||M00308||M00552	GAPDH, gapA	Human Diseases; Infectious disease: bacterial; Salmonella infection	TP	Rectum
s__uncultured Clostridium sp.	ko05120	K01428	LQ2_Cecum_2A_570404	k__Bacteria	p__Bacillota	c__Clostridia	o__Eubacteriales	f__Clostridiaceae	g__Clostridium	LQ2_Cecum_2A_570404	lsk:J5X98_23390	Human Diseases	Human Diseases; Infectious disease: bacterial	3.5.1.5	-	ureC	Human Diseases; Infectious disease: bacterial; Epithelial cell signaling in Helicobacter pylori infection	TP	Cecum
s__uncultured Clostridium sp.	ko05130	K00134	LQ1_Cecum_2A_867443	k__Bacteria	p__Bacillota	c__Clostridia	o__Eubacteriales	f__Clostridiaceae	g__Clostridium	LQ1_Cecum_2A_867443	cbut:ATN24_04445	Human Diseases	Human Diseases; Infectious disease: bacterial	1.2.1.12	M00001||M00002||M00003||M00165||M00308||M00552	GAPDH, gapA	Human Diseases; Infectious disease: bacterial; Pathogenic Escherichia coli infection	TP	Cecum
s__uncultured Clostridium sp.	ko05132	K00134	LQ1_Cecum_2A_867443	k__Bacteria	p__Bacillota	c__Clostridia	o__Eubacteriales	f__Clostridiaceae	g__Clostridium	LQ1_Cecum_2A_867443	cbut:ATN24_04445	Human Diseases	Human Diseases; Infectious disease: bacterial	1.2.1.12	M00001||M00002||M00003||M00165||M00308||M00552	GAPDH, gapA	Human Diseases; Infectious disease: bacterial; Salmonella infection	TP	Cecum
s__uncultured Clostridium sp.	ko05150	K14188|K03367	LQ1_Cecum_2A_207174	k__Bacteria	p__Bacillota	c__Clostridia	o__Eubacteriales	f__Clostridiaceae	g__Clostridium	LQ1_Cecum_2A_207174	cbut:ATN24_04730	Human Diseases	Human Diseases; Infectious disease: bacterial	6.1.1.13	M00725	dltC	Human Diseases; Infectious disease: bacterial; Staphylococcus aureus infection	TP	Cecum
s__uncultured Dialister sp.	ko05130	K00134	LQ1_Stomach_2A_256010	k__Bacteria	p__Bacillota	c__Negativicutes	o__Veillonellales	f__Veillonellaceae	g__Dialister	LQ1_Stomach_2A_256010	dho:Dia5BBH33_11030	Human Diseases	Human Diseases; Infectious disease: bacterial	1.2.1.12	M00001||M00002||M00003||M00165||M00308||M00552	GAPDH, gapA	Human Diseases; Infectious disease: bacterial; Pathogenic Escherichia coli infection	TP	Stomach
s__uncultured Dialister sp.	ko05132	K00134	LQ1_Stomach_2A_256010	k__Bacteria	p__Bacillota	c__Negativicutes	o__Veillonellales	f__Veillonellaceae	g__Dialister	LQ1_Stomach_2A_256010	dho:Dia5BBH33_11030	Human Diseases	Human Diseases; Infectious disease: bacterial	1.2.1.12	M00001||M00002||M00003||M00165||M00308||M00552	GAPDH, gapA	Human Diseases; Infectious disease: bacterial; Salmonella infection	TP	Stomach
s__uncultured Dialister sp.	ko05150	K03367	LQ1_Stomach_2A_187375	k__Bacteria	p__Bacillota	c__Negativicutes	o__Veillonellales	f__Veillonellaceae	g__Dialister	LQ1_Stomach_2A_187375	cbt:CLH_2988	Human Diseases	Human Diseases; Infectious disease: bacterial	6.1.1.13	M00725	dltA	Human Diseases; Infectious disease: bacterial; Staphylococcus aureus infection	TP	Stomach
s__uncultured Dysosmobacter sp.	ko05130	K00134	LQ1_Cecum_2A_210040	k__Bacteria	p__Bacillota	c__Clostridia	o__Eubacteriales	f__Oscillospiraceae	g__Dysosmobacter	LQ1_Cecum_2A_210040	pfaa:MM59RIKEN_19150	Human Diseases	Human Diseases; Infectious disease: bacterial	1.2.1.12	M00001||M00002||M00003||M00165||M00308||M00552	GAPDH, gapA	Human Diseases; Infectious disease: bacterial; Pathogenic Escherichia coli infection	TP	Cecum
s__uncultured Dysosmobacter sp.	ko05132	K00134	LQ1_Cecum_2A_210040	k__Bacteria	p__Bacillota	c__Clostridia	o__Eubacteriales	f__Oscillospiraceae	g__Dysosmobacter	LQ1_Cecum_2A_210040	pfaa:MM59RIKEN_19150	Human Diseases	Human Diseases; Infectious disease: bacterial	1.2.1.12	M00001||M00002||M00003||M00165||M00308||M00552	GAPDH, gapA	Human Diseases; Infectious disease: bacterial; Salmonella infection	TP	Cecum
s__uncultured Treponema sp.	ko05130	K00134	LQ2_Cecum_2A_74124	k__Bacteria	p__Spirochaetota	c__Spirochaetia	o__Spirochaetales	f__Treponemataceae	g__Treponema	LQ2_Cecum_2A_74124	tsu:Tresu_1528	Human Diseases	Human Diseases; Infectious disease: bacterial	1.2.1.12	M00001||M00002||M00003||M00165||M00308||M00552	GAPDH, gapA	Human Diseases; Infectious disease: bacterial; Pathogenic Escherichia coli infection	TP	Cecum
s__uncultured Treponema sp.	ko05132	K00134	LQ2_Cecum_2A_74124	k__Bacteria	p__Spirochaetota	c__Spirochaetia	o__Spirochaetales	f__Treponemataceae	g__Treponema	LQ2_Cecum_2A_74124	tsu:Tresu_1528	Human Diseases	Human Diseases; Infectious disease: bacterial	1.2.1.12	M00001||M00002||M00003||M00165||M00308||M00552	GAPDH, gapA	Human Diseases; Infectious disease: bacterial; Salmonella infection	TP	Cecum
s__Acinetobacter baumannii	ko05145	K08738	LQ1_Jejunum_2A_1618470	k__Bacteria	p__Pseudomonadota	c__Gammaproteobacteria	o__Moraxellales	f__Moraxellaceae	g__Acinetobacter	LQ1_Jejunum_2A_1618470	bbub:102391189	Human Diseases	Human Diseases; Infectious disease: parasitic	-	-	CYC	Human Diseases; Infectious disease: parasitic; Toxoplasmosis	TP	Jejunum
s__Caudoviricetes sp.	ko05146	K04072	LQ2_Colon_2A_1108877	k__Viruses	p__Uroviricota	c__Caudoviricetes	o__Unclassified	f__Unclassified	g__Unclassified	LQ2_Colon_2A_1108877	lasa:L9O85_02710	Human Diseases	Human Diseases; Infectious disease: parasitic	1.2.1.10||1.1.1.1	-	adhE	Human Diseases; Infectious disease: parasitic; Amoebiasis	TP	Colon
s__Clostridium sp.	ko05146	K01476	LQ1_Rectum_2A_493263	k__Bacteria	p__Bacillota	c__Clostridia	o__Eubacteriales	f__Clostridiaceae	g__Clostridium	LQ1_Rectum_2A_493263	cia:BEN51_09085	Human Diseases	Human Diseases; Infectious disease: parasitic	3.5.3.1	M00029||M00134	E3.5.3.1, rocF, arg	Human Diseases; Infectious disease: parasitic; Amoebiasis	TP	Rectum
s__Fusibacillus kribbianus	ko05146	K04072	LQ1_Colon_2A_1052721	k__Bacteria	p__Bacillota	c__Clostridia	o__Lachnospirales	f__Lachnospiraceae	g__Fusibacillus	LQ1_Colon_2A_1052721	bmas:LK422_15060	Human Diseases	Human Diseases; Infectious disease: parasitic	1.2.1.10||1.1.1.1	-	adhE	Human Diseases; Infectious disease: parasitic; Amoebiasis	TP	Colon
s__Intestinibacter sp.	ko05146	K04072	LQ2_Cecum_2A_1097264	k__Bacteria	p__Bacillota	c__Clostridia	o__Peptostreptococcales	f__Peptostreptococcaceae	g__Intestinibacter	LQ2_Cecum_2A_1097264	ibr:NQ514_04280	Human Diseases	Human Diseases; Infectious disease: parasitic	1.2.1.10||1.1.1.1	-	adhE	Human Diseases; Infectious disease: parasitic; Amoebiasis	TP	Cecum
s__Oscillibacter sp.	ko05146	K04072	LQ2_Colon_2A_1079580	k__Bacteria	p__Bacillota	c__Clostridia	o__Eubacteriales	f__Oscillospiraceae	g__Oscillibacter	LQ2_Colon_2A_1079580	pfaa:MM59RIKEN_22150	Human Diseases	Human Diseases; Infectious disease: parasitic	1.2.1.10||1.1.1.1	-	adhE	Human Diseases; Infectious disease: parasitic; Amoebiasis	TP	Colon
s__Oscillospiraceae bacterium	ko05146	K04072	LQ1_Rectum_2A_246737	k__Bacteria	p__Bacillota	c__Clostridia	o__Eubacteriales	f__Oscillospiraceae	g__Unclassified	LQ1_Rectum_2A_246737	ral:Rumal_3401	Human Diseases	Human Diseases; Infectious disease: parasitic	1.2.1.10||1.1.1.1	-	adhE	Human Diseases; Infectious disease: parasitic; Amoebiasis	TP	Rectum
s__Terrisporobacter sp.	ko05146	K04072	LQ1_Colon_2A_361756	k__Bacteria	p__Bacillota	c__Clostridia	o__Peptostreptococcales	f__Peptostreptococcaceae	g__Terrisporobacter	LQ1_Colon_2A_361756	psor:RSJ16_16125	Human Diseases	Human Diseases; Infectious disease: parasitic	1.2.1.10||1.1.1.1	-	adhE	Human Diseases; Infectious disease: parasitic; Amoebiasis	TP	Colon
s__uncultured Clostridium sp.	ko05146	K04072	LQ1_Colon_2A_388199	k__Bacteria	p__Bacillota	c__Clostridia	o__Eubacteriales	f__Clostridiaceae	g__Clostridium	LQ1_Colon_2A_388199	cpor:BED41_11335	Human Diseases	Human Diseases; Infectious disease: parasitic	1.2.1.10||1.1.1.1	-	adhE	Human Diseases; Infectious disease: parasitic; Amoebiasis	TP	Colon
s__Acinetobacter baumannii	ko05160	K08738	LQ1_Jejunum_2A_1618470	k__Bacteria	p__Pseudomonadota	c__Gammaproteobacteria	o__Moraxellales	f__Moraxellaceae	g__Acinetobacter	LQ1_Jejunum_2A_1618470	bbub:102391189	Human Diseases	Human Diseases; Infectious disease: viral	-	-	CYC	Human Diseases; Infectious disease: viral; Hepatitis C	TP	Jejunum
s__Acinetobacter baumannii	ko05161	K08738	LQ1_Jejunum_2A_1618470	k__Bacteria	p__Pseudomonadota	c__Gammaproteobacteria	o__Moraxellales	f__Moraxellaceae	g__Acinetobacter	LQ1_Jejunum_2A_1618470	bbub:102391189	Human Diseases	Human Diseases; Infectious disease: viral	-	-	CYC	Human Diseases; Infectious disease: viral; Hepatitis B	TP	Jejunum
s__Acinetobacter baumannii	ko05162	K08738	LQ1_Jejunum_2A_1618470	k__Bacteria	p__Pseudomonadota	c__Gammaproteobacteria	o__Moraxellales	f__Moraxellaceae	g__Acinetobacter	LQ1_Jejunum_2A_1618470	bbub:102391189	Human Diseases	Human Diseases; Infectious disease: viral	-	-	CYC	Human Diseases; Infectious disease: viral; Measles	TP	Jejunum
s__Acinetobacter baumannii	ko05163	K08738	LQ1_Jejunum_2A_1618470	k__Bacteria	p__Pseudomonadota	c__Gammaproteobacteria	o__Moraxellales	f__Moraxellaceae	g__Acinetobacter	LQ1_Jejunum_2A_1618470	bbub:102391189	Human Diseases	Human Diseases; Infectious disease: viral	-	-	CYC	Human Diseases; Infectious disease: viral; Human cytomegalovirus infection	TP	Jejunum
s__Acinetobacter baumannii	ko05164	K08738	LQ1_Jejunum_2A_1618470	k__Bacteria	p__Pseudomonadota	c__Gammaproteobacteria	o__Moraxellales	f__Moraxellaceae	g__Acinetobacter	LQ1_Jejunum_2A_1618470	bbub:102391189	Human Diseases	Human Diseases; Infectious disease: viral	-	-	CYC	Human Diseases; Infectious disease: viral; Influenza A	TP	Jejunum
s__Acinetobacter baumannii	ko05167	K08738	LQ1_Jejunum_2A_1618470	k__Bacteria	p__Pseudomonadota	c__Gammaproteobacteria	o__Moraxellales	f__Moraxellaceae	g__Acinetobacter	LQ1_Jejunum_2A_1618470	bbub:102391189	Human Diseases	Human Diseases; Infectious disease: viral	-	-	CYC	Human Diseases; Infectious disease: viral; Kaposi sarcoma-associated herpesvirus infection	TP	Jejunum
s__Acinetobacter baumannii	ko05168	K08738	LQ1_Jejunum_2A_1618470	k__Bacteria	p__Pseudomonadota	c__Gammaproteobacteria	o__Moraxellales	f__Moraxellaceae	g__Acinetobacter	LQ1_Jejunum_2A_1618470	bbub:102391189	Human Diseases	Human Diseases; Infectious disease: viral	-	-	CYC	Human Diseases; Infectious disease: viral; Herpes simplex virus 1 infection	TP	Jejunum
s__Acinetobacter baumannii	ko05169	K08738	LQ1_Jejunum_2A_1618470	k__Bacteria	p__Pseudomonadota	c__Gammaproteobacteria	o__Moraxellales	f__Moraxellaceae	g__Acinetobacter	LQ1_Jejunum_2A_1618470	bbub:102391189	Human Diseases	Human Diseases; Infectious disease: viral	-	-	CYC	Human Diseases; Infectious disease: viral; Epstein-Barr virus infection	TP	Jejunum
s__Acinetobacter baumannii	ko05170	K08738	LQ1_Jejunum_2A_1618470	k__Bacteria	p__Pseudomonadota	c__Gammaproteobacteria	o__Moraxellales	f__Moraxellaceae	g__Acinetobacter	LQ1_Jejunum_2A_1618470	bbub:102391189	Human Diseases	Human Diseases; Infectious disease: viral	-	-	CYC	Human Diseases; Infectious disease: viral; Human immunodeficiency virus 1 infection	TP	Jejunum
s__Clostridia bacterium	ko05165	K00873	LQ1_Cecum_2A_130682	k__Bacteria	p__Bacillota	c__Clostridia	o__Unclassified	f__Unclassified	g__Unclassified	LQ1_Cecum_2A_130682	esr:ES1_26380	Human Diseases	Human Diseases; Infectious disease: viral	2.7.1.40	M00001||M00002	PK, pyk	Human Diseases; Infectious disease: viral; Human papillomavirus infection	TP	Cecum
s__Clostridiales bacterium	ko05165	K00873	LQ1_Colon_2A_77820	k__Bacteria	p__Bacillota	c__Clostridia	o__Eubacteriales	f__Unclassified	g__Unclassified	LQ1_Colon_2A_77820	cdia:CaldiYA01_12430	Human Diseases	Human Diseases; Infectious disease: viral	2.7.1.40	M00001||M00002	PK, pyk	Human Diseases; Infectious disease: viral; Human papillomavirus infection	TP	Colon
s__Clostridium sp.	ko05165	K00873	LQ1_Cecum_2A_649724	k__Bacteria	p__Bacillota	c__Clostridia	o__Eubacteriales	f__Clostridiaceae	g__Clostridium	LQ1_Cecum_2A_649724	cgas:J1C67_12715	Human Diseases	Human Diseases; Infectious disease: viral	2.7.1.40	M00001||M00002	PK, pyk	Human Diseases; Infectious disease: viral; Human papillomavirus infection	TP	Cecum
s__Dysosmobacter sp.	ko05165	K00873	LQ1_Cecum_2A_1283376	k__Bacteria	p__Bacillota	c__Clostridia	o__Eubacteriales	f__Oscillospiraceae	g__Dysosmobacter	LQ1_Cecum_2A_1283376	vcop:MM50RIKEN_18890	Human Diseases	Human Diseases; Infectious disease: viral	2.7.1.40	M00001||M00002	PK, pyk	Human Diseases; Infectious disease: viral; Human papillomavirus infection	TP	Cecum
s__Faecalicatena contorta	ko05165	K00873	LQ2_Cecum_2A_790058	k__Bacteria	p__Bacillota	c__Clostridia	o__Lachnospirales	f__Lachnospiraceae	g__Faecalicatena	LQ2_Cecum_2A_790058	csci:HDCHBGLK_02898	Human Diseases	Human Diseases; Infectious disease: viral	2.7.1.40	M00001||M00002	PK, pyk	Human Diseases; Infectious disease: viral; Human papillomavirus infection	TP	Cecum
s__Firmicutes bacterium CAG:822	ko05165	K00873	LQ1_Colon_2A_1335252	k__Bacteria	p__Bacillota	c__Unclassified	o__Unclassified	f__Unclassified	g__Unclassified	LQ1_Colon_2A_1335252	carc:NY10_361	Human Diseases	Human Diseases; Infectious disease: viral	2.7.1.40	M00001||M00002	PK, pyk	Human Diseases; Infectious disease: viral; Human papillomavirus infection	TP	Colon
s__Firmicutes bacterium CAG:882	ko05165	K00873	LQ1_Cecum_2A_1347232	k__Bacteria	p__Bacillota	c__Unclassified	o__Unclassified	f__Unclassified	g__Unclassified	LQ1_Cecum_2A_1347232	bhu:bhn_I0075	Human Diseases	Human Diseases; Infectious disease: viral	2.7.1.40	M00001||M00002	PK, pyk	Human Diseases; Infectious disease: viral; Human papillomavirus infection	TP	Cecum
s__Intestinibacter sp.	ko05165	K00873	LQ2_Cecum_2A_821507	k__Bacteria	p__Bacillota	c__Clostridia	o__Peptostreptococcales	f__Peptostreptococcaceae	g__Intestinibacter	LQ2_Cecum_2A_821507	ibr:NQ514_03220	Human Diseases	Human Diseases; Infectious disease: viral	2.7.1.40	M00001||M00002	PK, pyk	Human Diseases; Infectious disease: viral; Human papillomavirus infection	TP	Cecum
s__Klebsiella pneumoniae	ko05165	K00873	LQ1_Jejunum_2A_347341	k__Bacteria	p__Pseudomonadota	c__Gammaproteobacteria	o__Enterobacterales	f__Enterobacteriaceae	g__Klebsiella	LQ1_Jejunum_2A_347341	bbub:102415788	Human Diseases	Human Diseases; Infectious disease: viral	2.7.1.40	M00001||M00002	PK, pyk	Human Diseases; Infectious disease: viral; Human papillomavirus infection	TP	Jejunum
s__Oscillospiraceae bacterium	ko05165	K00873	LQ1_Cecum_2A_739148	k__Bacteria	p__Bacillota	c__Clostridia	o__Eubacteriales	f__Oscillospiraceae	g__Unclassified	LQ1_Cecum_2A_739148	era:ERE_13640	Human Diseases	Human Diseases; Infectious disease: viral	2.7.1.40	M00001||M00002	PK, pyk	Human Diseases; Infectious disease: viral; Human papillomavirus infection	TP	Cecum
s__Pseudoflavonifractor phocaeensis	ko05165	K00873	LQ1_Rectum_2A_1191653	k__Bacteria	p__Bacillota	c__Clostridia	o__Eubacteriales	f__Oscillospiraceae	g__Pseudoflavonifractor	LQ1_Rectum_2A_1191653	fdu:GXM22_06055	Human Diseases	Human Diseases; Infectious disease: viral	2.7.1.40	M00001||M00002	PK, pyk	Human Diseases; Infectious disease: viral; Human papillomavirus infection	TP	Rectum
s__Treponema porcinum	ko05165	K02152	LQ1_Cecum_2A_773327	k__Bacteria	p__Spirochaetota	c__Spirochaetia	o__Spirochaetales	f__Treponemataceae	g__Treponema	LQ1_Cecum_2A_773327	tpav:HRQ91_08435	Human Diseases	Human Diseases; Infectious disease: viral	-	M00160	ATPeV1G, ATP6G	Human Diseases; Infectious disease: viral; Human papillomavirus infection	TP	Cecum
s__Xylanibacter muris	ko05165	K00873	LQ1_Colon_2A_898113	k__Bacteria	p__Bacteroidota	c__Bacteroidia	o__Bacteroidales	f__Prevotellaceae	g__Xylanibacter	LQ1_Colon_2A_898113	pru:PRU_0684	Human Diseases	Human Diseases; Infectious disease: viral	2.7.1.40	M00001||M00002	PK, pyk	Human Diseases; Infectious disease: viral; Human papillomavirus infection	TP	Colon
s__uncultured Clostridium sp.	ko05165	K00873	LQ1_Cecum_2A_1179727	k__Bacteria	p__Bacillota	c__Clostridia	o__Eubacteriales	f__Clostridiaceae	g__Clostridium	LQ1_Cecum_2A_1179727	csb:CLSA_c30600	Human Diseases	Human Diseases; Infectious disease: viral	2.7.1.40	M00001||M00002	PK, pyk	Human Diseases; Infectious disease: viral; Human papillomavirus infection	TP	Cecum
[truncated: 4,190 more rows]
